# Supplementary material for: Environmental modulation of exopolysaccharide production in the cyanobacterium Synechocystis 6803
Source: Appl Microbiol Biotechnol. 2023 Aug 8;107(19):6121–34. doi: 10.1007/s00253-023-12697-9 (PMC10485101; doi:10.1007/s00253-023-12697-9)
Supplement: ESM 3 — Table S1 Growth curves and RPS harvest days of Synechocystis cultures included in Figure 1. (XLSX 171 kb) [file 253_2023_12697_MOESM3_ESM.xlsx]

## Sheet: Title page
Journal:	Applied Microbiology and Biotechnology
Title:	Environmental modulation of exopolysaccharide production in the cyanobacterium Synechocystis 6803
Authors:	Mary Ann Madsen1, Stefan Semerdzhiev1, Jordan D Twigg1, Claire Moss2, Charles D Bavington2, Anna Amtmann1
Affiliations:	1 School of Molecular Biosciences, College of Medical, Veterinary, and Life Sciences, University of Glasgow, Glasgow G12 8QQ, Scotland, United Kingdom
	2 GlycoMar Ltd, Malin House, European Marine Science Park, Oban PA37 1SZ, Scotland, United Kingdom
Corresponding author:	Anna Amtmann
Email:	anna.amtmann@glasgow.ac.uk
Telephone:	+44 141 330 5393

## Sheet: Table S1 
Day	Control A	Control B	Control C	High NaCl A	High NaCl B	High NaCl C	Low S A	Low S B	Low S C	Low Mg A	Low Mg B	Low Mg C	Control KNP	Low K	Low P	Low N	Low light 35	Low light 80	Control GT A	Control GT B	Control GT C	Glucose GT A	Glucose GT B	Glucose GT C	Control late 1	Control late 2	Control late 3	Control late 4	Control late 5	Control late 6	Control late 7
0		0.0032	0.0024		0.0035	0.005		0.0097	0.005		0.0064	0.005	0.0027	0.0048	0.0024	0.0024	0.0024	0.0023	0.0079	0.0081	0.0077	0.0061	0.0062	0.0084	0.0084	0.0084	0.0084	0.0084	0.0084	0.0084	0.0084
1	0.018	0.0164	0.163	0.015	0.0117	0.0245		0.0213	0.0443	0.024	0.021	0.0334	0.0203	0.0196	0.0197	0.0091	0.0148	0.0157	0.027	0.028	0.021	0.0146	0.0147	0.0132
2	0.223	0.238	0.1975	0.133	0.1459		0.325	0.2358		0.242	0.2266	0.2337	0.2222	0.1864	0.1993	0.0422	0.0791	0.0013	0.179	0.193	0.171	0.157	0.161	0.159
3	0.651	0.5113	0.4391	0.362	0.2797		0.598	0.4836		0.611	0.4607	0.6927	0.4747	0.3997	0.4049	0.2949	0.2934	0.0114	0.473	0.497	0.461	0.836	0.969	0.67
4	0.926	0.7586	0.6242	0.512	0.3884	0.4985	1.097	0.75	0.7725	0.917	0.707	1.683	0.5472	0.5586	0.612	0.6051	0.4843	0.1384				1.17	2.46	0.66
5						0.6008	1.705		0.9554				0.6734	0.6549	0.7623	0.7612	0.5326	0.1278	0.918	0.96	0.876
6	2.29	1.4622		1.19	0.7056	1.0988	1.91	1.5596	1.563	2.24	1.1514								1.218	1.434	1.266	1.332	3.558	0.45
7	2.735	2.0016	1.557	1.79	0.954	1.3914		2.181	2.0142	2.475	1.554	2.66	1.2738	1.2117	1.7634	1.6071	1.4625	0.4295				1.554	3.216	1.314
8	3.395	2.454	2.343	2.364	1.4886	1.881		2.601	2.3646	2.45	2.1018	3.3216	1.5057	1.1937	2.0676	1.8576	1.7988	0.849
9	4.0175	2.7366	2.5542	2.65	1.6014	2.16	2.175	2.8644	2.4426	2.33	2.4007	3.5531	1.6665	1.0875	2.283	2.0685	2.0048	1.0049	2.262	2.52	2.376
10	4.68	2.9748	2.9352	2.96	2.0454	2.014	2.32	2.682	2.7333	2.35	2.2404	3.3288	2.1375	1.0605	2.55	2.5812	2.4612	1.3404				2.64	4.224	1.758	1.74	1.626	1.572	1.836	1.656	2.238	1.758
11			3.6294			2.7006	2.192		2.5926			3.4572	2.3601	0.9522	2.7576	2.7291	2.658	1.5279
12						2.7402	1.955		2.3832			3.2124							2.694	3.462	3.648
13	6.725	4.641		4.857	3.4584	3.0462	1.894	2.64	2.295	2.508	2.0514	3.318							3.678	3.87	3.984	3.522	5.106	1.62
14	7.199	5.1336	4.4928	5.136	3.987	3.3894		2.4984	2.0406	2.587	1.8906	3.1038	3.7012	0.768	3.4128	3.0512	3.454	2.5812	4.068	4.14	4.422	3.732	4.62	1.494
15	7.911	5.661	5.045	5.935	4.7629	3.4464		2.3028	1.9284	2.872	1.7136	2.9508	3.7194	0.8202	3.6582	3.1758	3.5724	2.889	4.182	4.602	4.23	4.218	5.046	1.182
16	7.834	6.141	5.2974	5.948	4.6278		1.447	2.0988		2.814	1.5534	2.8806	3.8112		3.7554	2.994	3.882	3.084	4.428	4.602	4.842	4.254	5.106	1.056
17	8.284	6.066	5.4168	6.721	4.41		1.437	1.9398		2.667	1.464	2.6655	4.0632		4.0782	2.8794	4.0458	3.7494				4.356	5.07	1.146	2.808	2.934	3.162	3.222	3.18	3.942	3.102
18			6.03			3.9246	1.411		0.93			2.4936
19			5.9286			4.0728	1.259						4.848		4.173	2.7768	4.5966	4.5666	4.86	4.926	5.346
20	9.11	7.362	5.6958	7.761	4.5642	4.038	1.177	1.4019		2.644	2.7366								4.908	5.292	5.724	4.476	5.178	0.774	3.294	3.432	3.936	3.702	3.606	4.608	3.594
21	7.904	8.0616	5.3376	8.091	6.3516	4.056		1.3716		2.774	3.5436	2.6592	4.3974		4.29	2.3089	4.6455	5.5876	5.496	5.694	5.274	5.1	5.538	0.906	3.426	3.672	3.882	3.972	3.714	4.608	3.564
22	8.181		5.496	8.34						2.737					3.9168	2.3832	4.9818	5.136	5.592	6.042	4.248	5.424	4.776	2.628	3.714	2.19	4.698	4.11	2.718	4.914	4.146
23	6.994	7.7112	5.7876	8.283	5.2356		0.83	1.2954		2.905	3.141				4.221	2.5122	4.7646	5.169				5.289	5.604	0.912	3.66	2.508	3.996	4.098	2.286	4.794	4.098
24	7.41		5.8932	9.264			1.12			2.485					4.29	2.3089	5.154	5.5602							3.93	2.538	4.38	4.308	2.346	4.96	4.08
25			5.4144			3.8004	1.15								4.299	2.064	5.349	4.9638
26						2.6268	1.27
27	5.516			8.354			1.64			2.244															4.332	2.85	5.028	4.542	2.604	4.548	4.362
28	6		4.3674	9.02						2.48					4.1952	1.6038	6.4062	4.3842							3.954	2.982	5.07	4.92	2.73	4.194	4.35
29	5.52			8.75		3.771				2.424					4.0356	1.6956	6.2784	4.3398										3.042			3.732
30	5.76			8.79			1.23			2.33					4.0512	1.4688	6.1512	3.9492										3.6			3.348
31	5.86			9.61			1.14			2.37					4.0644	1.4146	6.3096	4.2262
32							1.32								3.8286	1.3242	6.2082	4.0662
33							1.31
34	5.66			10.16			1.29			1.98												5.226	5.796	3.246
35	5.97			9.4						2.23					0.9816	0.996	7.5948	3.3828
36	6.27			9.1						2.07					3.2862	1.029	5.381	2.6808
37	6.493			8.23			1.49			1.88
38	7			9.04			1.7			2.13					2.9088	0.954	4.941	3.6846
39							1.369
40							1.414
41	8.05			9.89		6.0036	1.271			2.35
42	7.73			9.92						2.01
43	7.746			8.33						2.5
44	8.007						1.72			2.424
45	7.32			8.733						2.401
46
47
48	10.01			9.31						3.42
49
50

## Sheet: Legend
Table S2: Culture growth data for Figure 1
Each column contains optical densities (OD730) measured over the course of culture growth.
At the end of the experiment the harvest days were assigned to represent the different growh phases based on the growth curves.
The coloured cells are the samples that were included in the analysis for Figure 1 representing the three growth phases.
	Early
	Late
	Stationary
Samples taken that could not be unambiguously assigned to a growth phase were excluded from the analysis,
