# Supplementary material for: Environmental modulation of exopolysaccharide production in the cyanobacterium Synechocystis 6803
Source: Appl Microbiol Biotechnol. 2023 Aug 8;107(19):6121–34. doi: 10.1007/s00253-023-12697-9 (PMC10485101; doi:10.1007/s00253-023-12697-9)
Supplement: ESM 4 — Table S2 EPS-related genes of Synechocystis sp. PCC 6803 (XLSX 420 kb) [file 253_2023_12697_MOESM4_ESM.xlsx]

## Sheet: Title page
Journal:	Applied Microbiology and Biotechnology
Title:	Environmental modulation of exopolysaccharide production in the cyanobacterium Synechocystis 6803
Authors:	Mary Ann Madsen1, Stefan Semerdzhiev1, Jordan D Twigg1Claire Moss2, Charles D Bavington2, Anna Amtmann1
Affiliations:	1 School of Molecular Biosciences, College of Medical, Veterinary, and Life Sciences, University of Glasgow, Glasgow G12 8QQ, Scotland, United Kingdom
	2 GlycoMar Ltd, Malin House, European Marine Science Park, Oban PA37 1SZ, Scotland, United Kingdom
Corresponding author:	Anna Amtmann
Email:	anna.amtmann@glasgow.ac.uk
Telephone:	+44 141 330 5393

## Sheet: Table S2
Table S2. EPS-related genes of Synechocystis sp. PCC 6803.
	Gene annotation					EPS-related function													Transcript level (FPKM)
Gene ID	Gene symbol	Gene product	Functional category	Functional subcategory		Source(s)	App	CW	LPSB	PGS	PSB	SMMS	Pfam	CBM	CE	GH	GT		BG11_D4_1	BG11_D4_2	BG11_D4_3	BG11_D16_1	BG11_D16_2	BG11_D16_3	N_D4_1	N_D4_2	N_D4_3	N_D8_1	N_D8_2	N_D8_3	P_D4_1	P_D4_2	P_D4_3	P_D8_1	P_D8_2	P_D8_3	S_D4_1	S_D4_2	S_D4_3	S_D8_1	S_D8_2	S_D8_3	Mg_D4_1	Mg_D4_2	Mg_D4_3	Mg_D8_1	Mg_D8_2	Mg_D8_3	K_D4_1
sll0002		penicillin-binding protein	Other categories	Drug and analog sensitivity		CAZy											GT51		41.134	36.3676	38.4079	51.3854	69.4878	86.407	34.7697	53.1151	54.4791	54.8463	61.8852	65.5979	37.7176	44.6633	40.4288	77.1404	84.3216	84.6702	42.8876	39.5284	33.7173	58.0455	73.684	77.3415	30.032	39.5642	34.4306	63.2243	92.057	88.1291	48.6048
sll0016		probable membrane-bound lytic transglycosylase A	Cell envelope	Murein sacculus and peptidoglycan		CAZy										GH102			16.0178	18.7315	14.5956	12.1074	14.8728	23.3997	21.0915	24.3113	27.2775	18.5999	19.2629	23.9784	18.1954	43.2843	33.0262	24.7826	24.0973	28.5554	23.9885	23.9663	14.757	25.6833	31.2647	27.3516	19.9649	28.2	23.2069	19.0948	22.2731	29.6653	33.5507
sll0017	hemL	glutamate-1-semialdehyde aminomutase	Biosynthesis of cofactors, prosthetic groups and carriers	Cobalamin, heme, phycobilin and porphyrin		Fisher		P		P		P							61.2806	84.3206	90.1262	42.2607	31.5628	25.9392	33.035	36.5375	44.2974	27.6212	34.4778	29.6974	27.2524	57.1361	101.252	17.9896	22.6973	21.3938	75.5326	44.2602	83.5485	54.2484	56.3151	66.055	125.538	64.227	104.149	38.3495	34.0011	36.6622	45.9198
sll0020		ATP-dependent Clp protease ATPase subunit	Translation	Degradation of proteins, peptides and glycopeptides		Fisher	P												1287.33	803.435	625.777	830.29	982.087	1203.64	490.758	619.445	740.869	640.054	772.104	714.676	728.318	940.381	1104.14	707.515	767.136	896.998	741.445	718.63	765.612	888.371	1055.13	1083.76	783.844	922.05	761.746	419.479	824.511	504.978	1051.49
sll0027	ndhD4	NADH dehydrogenase subunit 4 (involved in constitutive, low affinity CO2 uptake)	Photosynthesis and respiration	NADH dehydrogenase		Fisher	P												48.6959	56.2286	45.1992	40.6379	31.6743	20.9784	27.5143	38.6716	39.7781	22.5949	32.8003	22.9307	29.5614	38.273	35.8831	48.007	54.9128	38.7265	43.8399	18.6237	24.6936	27.7667	19.3178	21.9222	69.0668	32.042	29.9962	42.1812	23.3516	33.3746	34.4237
sll0042	pixJ2, pisJ2	methyl-accepting chemotaxis protein for positive phototaxis	Cellular processes	Chemotaxis		Fisher					P								85.1821	57.9141	119.142	54.6591	53.7199	115.457	94.2633	186.573	142.976	56.6848	75.6247	59.4579	139.625	161.192	128.144	118.379	155.405	108.78	103.449	104.838	96.8968	41.3212	60.3114	58.698	141.069	147.607	138.71	15.58	14.9093	14.9495	64.5011
sll0043	pixL, taxAY1, hik18	positive phototaxis protein, homologous to chemotaxis protein CheA, two-component hybrid histidine kinase	Regulatory functions			Fisher						P							45.3068	39.2727	64.2522	25.3477	26.8169	49.3365	38.263	72.3012	68.2352	22.5271	33.7047	23.1971	45.8317	68.8171	76.9004	54.2255	79.8876	63.9778	60.949	38.8063	53.5337	28.0494	31.3086	33.352	93.275	58.4468	59.3288	8.23248	11.5824	14.2813	40.3624
sll0045	spsA	sucrose phosphate synthase	Energy metabolism	Sugars		CAZy											GT04		5.67612	3.63489	7.23718	13.0776	11.0491	9.91365	4.04022	5.21287	6.10401	7.87616	11.021	8.94414	5.1888	6.26709	6.62226	11.7319	11.0449	12.877	6.34471	3.89827	4.92373	24.4887	20.287	24.6951	7.16759	10.7168	6.46028	18.4374	21.6766	22.1119	5.8479
sll0070	purU	phosphoribosylglycinamide formyltransferase	Purines, pyrimidines, nucleosides and nucleotides	Purine ribonucleotide biosynthesis		Fisher						P							16.8748	19.4243	18.5979	18.0674	13.3906	17.7478	17.2115	15.9189	14.8777	19.3879	16.4166	18.4427	29.8327	25.7206	21.4411	20.5251	22.0324	18.7243	26.4224	17.1865	20.5624	29.1988	22.6025	23.2732	21.0373	24.1591	23.152	30.0539	20.4752	21.4596	19.4611
sll0071		hypothetical protein	Hypothetical			CAZy											GT04		6.11382	6.40758	10.6057	5.90101	8.29686	7.73167	7.15805	10.5668	10.422	5.54778	6.87215	7.45498	3.77987	9.14568	2.72727	5.20982	8.65472	7.73871	11.5128	7.73478	7.61124	10.1299	11.2571	9.94023	5.82679	8.86514	8.93316	3.58881	3.75235	3.44513	7.80968
sll0084	(hisB)	putative phosphatase	Amino acid biosynthesis	Aromatic amino acid family		Fisher					P								17.3392	8.00384	25.3434	18.6086	22.5593	27.443	25.1745	32.5585	25.4762	36.9063	39.4681	40.3947	18.5723	20.8825	11.6773	16.2785	18.6187	23.1636	10.6646	10.3104	14.9324	67.105	58.8696	73.1163	19.6668	24.345	21.4533	91.3948	70.8238	82.4463	21.2175
sll0158	glgB	1,4-alpha-glucan branching enzyme	Central intermediary metabolism	Polysaccharides and glycoproteins		CAZy, Fisher					P			CBM48		GH013			57.9809	53.2059	45.9884	55.966	57.1713	53.6948	46.8868	55.1477	66.6871	43.4171	56.9859	51.2065	50.3487	57.207	81.7176	51.7106	56.382	60.4319	39.6906	36.4106	38.964	65.6593	68.0648	67.4085	55.4819	36.2026	41.8243	24.9031	23.9879	25.118	48.2637
sll0182		ABC transporter ATP-binding protein	Transport and binding proteins			Fisher, Pereira							KpsT (Wzt)						27.185	29.5337	28.8801	15.6234	13.8714	13.6233	34.5955	38.0799	38.8569	17.2759	21.5447	16.9243	50.3002	70.577	63.778	16.2236	30.773	18.9307	22.0153	26.6649	20.3561	17.8807	18.9363	18.4883	31.656	20.1215	28.9063	10.7708	9.10084	12.127	29.5082
sll0192		hypothetical protein	Hypothetical			CAZy											GTnc		2.06575	1.5344	5.81918	2.09989	4.94091	2.82658	3.87157	4.11428	4.37292	3.40938	3.80027	4.77373	2.76442	4.42974	5.68978	4.25838	4.41072	2.51542	2.54526	3.02092	3.79827	2.6535	3.80351	2.94912	2.18542	3.63424	3.59616	13.3169	11.8008	14.7619	5.274
sll0201		putative transposase [ISY100s: 2524547 - 2525492]	Other categories	Transposon-related functions		Fisher	P												0	0	0	0	0	0	0	0	0	0	0	0	0	0	0	0	0	0	0	0	0	0	0	0	0	0	0	0	0	0	0
sll0207	rfbA	glucose-1-phosphate thymidylyltransferase	Cell envelope	Surface polysaccharides, lipopolysaccharides and antigens		Fisher			P		P								11.3952	16.6097	25.0204	11.5894	12.465	13.6895	15.6926	11.2728	11.8806	15.0214	12.9816	12.1643	14.1564	18.2041	12.3752	14.9585	11.3019	15.8671	14.4693	16.5112	14.1154	14.9385	17.6578	13.8999	25.6449	19.3994	18.6022	51.3241	40.4956	50.0472	32.7623
sll0220	glmS	L-glutamine:D-fructose-6-P amidotransferase	Central intermediary metabolism	Amino sugars		Fisher, Pereira							KpsF						49.4792	45.0994	28.4214	39.03	51.6338	37.8481	21.3473	26.2107	28.2028	45.6806	47.762	60.1902	23.5657	33.5992	38.1844	34.9013	36.1998	35.0827	29.5545	24.0113	24.1059	65.9897	61.5371	57.7021	21.7419	22.8707	23.815	70.0175	69.315	60.9103	23.1053
sll0240		ABC transporter ATP-binding protein	Transport and binding proteins			Fisher, Pereira					P		KpsT (Wzt)						23.1361	23.2335	25.8288	24.7417	28.3737	30.0049	20.8791	24.8902	22.803	20.4918	24.4024	26.6074	11.1899	24.3139	16.4225	21.2789	20.1524	15.021	29.7176	23.7284	14.8677	28.6596	26.3747	26.8787	21.5262	23.6075	19.7262	54.9882	42.1066	59.4129	27.2086
sll0244		UDP-glucose 4-epimerase	Energy metabolism	Sugars		Fisher			P										10.0906	8.28829	12.5766	6.75606	13.9973	13.7247	9.43692	11.8614	7.00659	10.9995	10.8029	12.8054	13.4042	17.2097	12.0595	18.8073	16.482	11.5149	12.755	13.1117	13.9305	9.99109	8.2766	10.8288	13.6352	17.2417	18.1346	19.7565	15.0581	25.9187	11.3705
sll0260		hypothetical protein	Hypothetical			Fisher, Pereira							KpsF						10.2218	12.9907	23.3666	18.5332	23.8236	24.3433	17.5705	22.9239	25.412	20.9423	22.4452	23.6027	13.3096	10.595	15.9969	27.7408	29.0105	28.7585	20.4334	14.6155	17.6247	20.1093	27.5117	26.8674	14.3058	17.7587	18.0968	34.9025	31.0483	31.1525	15.9861
sll0264		probable dioxygenase Rieske iron-sulfur component	Other categories	Other		Fisher						P							50.6352	43.3434	49.8039	47.8036	58.7973	77.3656	69.1193	88.9084	99.5656	73.7753	88.2389	92.8276	41.3874	37.4591	33.465	61.4594	78.3214	68.1537	39.7092	46.5928	28.9344	56.5946	81.7436	72.3789	46.016	38.0647	31.1962	46.6651	28.902	35.4916	38.2818
sll0329		6-phosphogluconate dehydrogenase	Energy metabolism	Pentose phosphate pathway		Fisher	P				P	P							264.71	126.638	74.606	193.256	229.433	258.901	64.5836	95.9529	112.437	75.3954	84.1231	74.3029	106.177	81.7321	96.0171	282.965	362.902	371.045	78.5929	101.525	90.7709	58.9272	81.6163	82.8734	88.8982	77.5724	72.4198	36.0798	44.477	31.1981	150.234
sll0362	alaS	alanyl-tRNA synthetase	Translation	Aminoacyl tRNA synthetases and tRNA modification		Fisher					P								33.5873	41.3591	37.5332	28.9076	32.5682	29.4829	30.0499	37.5007	41.755	19.9611	26.3888	22.4607	23.3	45.2937	39.6536	22.1121	27.0303	30.2351	37.7314	35.829	40.3054	18.9114	21.01	22.3643	39.8771	37.6259	40.594	16.509	17.8522	17.6023	26.3604
sll0374	urtE	urea transport system ATP-binding protein	Transport and binding proteins			Fisher, Pereira	P						KpsT (Wzt)						23.8704	21.4078	37.0125	35.1745	26.1219	27.8983	21.1428	30.2275	28.1778	39.5386	50.2692	61.5021	19.9611	19.1184	21.3352	31.3882	28.8763	35.2394	22.4219	22.2062	30.7692	53.0955	60.1709	56.9197	36.9295	23.9129	26.4947	100.653	89.695	80.5893	33.2846
sll0380		probable glycosyltransferase	Cell envelope	Surface polysaccharides, lipopolysaccharides and antigens		CAZy, Fisher			P								GT04		16.9777	12.2995	23.6433	13.11	15.6231	15.5638	15.5618	21.243	15.5462	12.514	13.9812	16.7537	15.0053	21.0702	15.3132	12.1971	13.0178	14.1016	23.7836	17.1622	18.8946	21.4121	22.4398	22.7078	21.8022	19.012	14.4148	26.5491	22.6084	25.9807	17.3714
sll0385		ATP-binding protein of ABC transporter	Transport and binding proteins			Fisher, Pereira							KpsT (Wzt)						50.551	67.9849	101.208	145.117	136.062	267.941	111.697	155.177	156.442	111.029	149.182	114.884	112.84	35.8587	34.3142	106.374	190.811	119.981	87.6293	101.449	80.4686	141.491	113.994	154.17	89.8737	69.6032	68.5364	31.3847	31.4166	48.2996	76.281
sll0396		two-component response regulator OmpR subfamily	Regulatory functions			Fisher	P	P											18.1166	26.7292	25.6657	55.2688	40.22	46.8456	22.3658	34.519	32.9118	44.2378	57.9713	60.2495	32.2565	22.1862	25.5118	42.3588	41.7556	42.1147	15.7247	30.1842	22.3973	63.678	63.2138	65.8397	19.7392	27.3798	40.2541	76.8362	82.0175	76.7035	22.7377
sll0401		citrate synthase	Energy metabolism	TCA cycle		Fisher			P		P	P							92.0684	85.2374	76.8736	117.416	90.4526	117.999	57.9348	92.1137	88.9447	67.58	82.7595	79.933	88.0267	91.7465	99.528	99.7945	126.05	116.458	81.7601	72.587	89.3108	74.0845	91.8205	93.885	76.0716	89.9611	91.9199	74.4822	90.3039	82.8993	67.7576
sll0404	glcD	glycolate oxidase subunit GlcD	Energy metabolism	Glycolate pathway		Fisher					P								25.5791	25.6616	21.7334	30.0681	43.0105	30.7773	17.5544	23.2527	23.852	27.4194	38.4563	35.9021	7.01118	5.6925	10.4756	17.8063	15.9842	20.9407	19.51	24.4938	25.1849	27.9043	35.9052	39.6682	17.3298	19.9968	28.7577	26.9782	36.816	29.1689	12.0602
sll0415		ATP-binding protein of ABC transporter	Transport and binding proteins			Fisher, Pereira	P						KpsT (Wzt)						27.4447	37.6261	33.2809	50.5248	45.1325	40.986	44.4845	63.9077	60.5969	54.9433	62.7476	68.0912	37.7128	64.3094	50.0038	48.2186	51.9675	45.3123	43.8774	52.5966	44.0696	77.2085	83.7852	79.6832	54.6925	48.139	54.7696	102.766	110.714	126.257	33.3703
sll0484		ATP-binding protein of ABC transporter	Transport and binding proteins			Fisher, Pereira					P		KpsT (Wzt)						27.2119	32.474	23.4116	24.905	36.9361	28.28	28.6407	34.9918	35.6411	32.8527	26.5107	31.0448	20.1139	17.0579	22.7628	15.8112	22.1582	17.9819	22.477	20.3455	24.201	30.8825	34.8413	40.1935	15.099	29.1092	34.0372	42.4221	49.9755	45.2856	20.3803
sll0489		ATP-binding protein of ABC transporter	Transport and binding proteins			Fisher, Pereira	P						KpsT (Wzt)						3.4427	4.19327	8.1508	4.59263	9.29877	5.25084	4.65779	5.40126	5.52368	6.57577	6.70904	8.24096	6.88723	2.7963	8.59031	7.82783	7.71699	9.42837	2.16082	7.25131	5.34437	8.50664	6.47948	6.70123	3.70453	6.00253	8.07529	16.5409	20.4598	18.4079	4.01213
sll0501		probable glycosyltransferase	Other categories	Other		CAZy, Fisher		P									GT02		8.25407	6.84278	14.2932	15.3758	10.138	7.49668	6.35341	5.64317	5.29569	8.85656	8.15314	11.428	8.51039	0	5.03996	11.7435	7.15144	9.57354	11.6949	6.67759	8.58377	21.675	22.0239	17.5732	13.3882	7.84527	11.963	15.6063	11.9201	14.1416	12.1352
sll0520	ndhI	NADH dehydrogenase subunit NdhI	Photosynthesis and respiration	NADH dehydrogenase		Fisher						P							453.475	386.954	296.17	121.868	139.821	114.689	110.403	126.77	152.621	75.4629	100.996	66.9375	140.831	141.164	174.132	136.047	119.692	156.006	104.274	131.932	131.408	68.7546	82.869	78.9063	116.599	112.569	93.9021	13.2963	17.4069	14.5154	121.123
sll0521	ndhG	NADH dehydrogenase subunit 6	Photosynthesis and respiration	NADH dehydrogenase		Fisher						P							396.102	387.081	183.443	144.097	113.142	117.66	89.599	148.938	135.764	56.198	80.2153	63.8382	109.449	83.9231	105.642	101.667	127.212	118.121	123.671	119.852	106.827	52.508	60.3714	65.0408	155.216	89.4136	110.343	24.7065	32.3993	20.838	115.085
sll0522	ndhE	NADH dehydrogenase subunit 4L	Photosynthesis and respiration	NADH dehydrogenase		Fisher						P							189.627	175.072	153.851	96.1342	103.889	113.079	135.033	129.038	126.03	83.967	87.5124	64.5382	95.0667	107.335	87.4776	74.3835	124.759	104.507	78.833	100.716	64.1352	38.4609	45.154	34.9905	25.1258	40.107	28.0099	10.6213	17.5797	12.4585	57.6693
sll0528		hypothetical protein	Hypothetical			Fisher, Pereira							KpsF						137.572	75.8387	44.0074	160.025	243.534	448.615	89.8382	105.896	76.5534	213.928	259.254	328.883	145.55	124.315	96.1784	273.906	540.503	131.204	53.5064	126.277	73.5383	646.029	447.813	487.367	62.5788	65.7168	57.7142	190.047	1061.62	848.063	107.811
sll0535	clpX	ATP-dependent Clp protease ATPase subunit	Translation	Degradation of proteins, peptides and glycopeptides		Fisher	P												88.8535	62.425	52.845	70.2342	53.6126	76.0404	49.6069	57.4123	57.5556	49.3048	56.4484	47.5802	29.4508	29.2343	36.1442	40.6919	38.2909	44.3366	44.0981	35.4839	40.2366	87.3578	89.5706	91.2708	32.9809	39.2651	38.1691	13.6566	16.7195	14.7802	59.4585
sll0542		acetyl-coenzyme A synthetase	Energy metabolism	Pyruvate and aceyl-CoA metabolism		Fisher					P	P							49.5633	74.4468	86.937	26.6707	30.8544	21.1992	57.5741	72.9006	80.3298	21.9873	24.7284	23.0149	94.7879	137.131	214.668	39.9006	42.0726	45	85.6397	52.9546	104.114	13.3168	13.2121	14.2783	96.4929	93.084	103.91	22.5279	22.3105	24.2087	85.2524
sll0573	(arcC)	carbamate kinase	Energy metabolism	Amino acids and amines		Fisher					P								184.348	86.7101	289.022	25.5348	25.2523	58.2266	214.686	329.731	318.122	27.0889	40.6419	33.0723	469.062	1210.54	1200.69	20.0117	27.9175	20.9477	1504.44	684.864	768.006	29.9612	28.4216	30.885	2241.89	1635.54	1225.42	51.277	55.5001	69.2485	577.141
sll0574		probable permease protein of lipopolysaccharide ABC transporter	Transport and binding proteins			Fisher, Pereira			P		P		KpsM (Wzm)						29.9605	30.9199	34.2399	56.3547	39.0221	20.3816	23.7587	18.9082	14.5233	37.5709	30.2999	29.1681	35.42	14.6135	22.703	46.4133	36.654	24.36	25.543	28.4867	31.115	52.5924	35.7599	31.2937	44.7273	36.1947	29.9222	35.1363	31.0274	35.1105	40.3556
sll0575		probable lipopolysaccharide ABC transporter ATP binding subunit	Transport and binding proteins			Fisher, Pereira	P		P		P		KpsT (Wzt)						6.02364	17.8893	28.4719	9.48852	9.55022	11.2352	13.3394	19.0168	17.2668	11.3535	16.3437	13.2593	8.16929	9.01914	10.406	12.631	10.9705	11.6626	9.76042	17.051	11.9404	15.4044	14.0477	13.8048	12.9028	9.23609	14.9956	11.5107	9.99733	9.99549	2.59719
sll0626		putative neutral invertase	Other categories	Other		CAZy										GH100			9.95041	10.9699	8.94122	16.7846	17.7608	13.4766	14.9113	21.3069	19.3433	10.8533	15.6811	13.3388	20.6752	24.0248	29.0049	10.7986	9.80789	11.6816	14.2121	15.0494	16.1661	21.385	19.5769	18.6479	11.903	11.299	16.7645	6.59924	9.54341	13.4819	11.6503
sll0631	nadB	L-aspartate oxidase	Biosynthesis of cofactors, prosthetic groups and carriers	Quinolinate		Fisher						P							6.4834	12.6533	16.4212	16.9576	14.3692	11.2512	11.5204	12.9255	14.9984	14.8743	15.8594	15.8064	7.33147	13.7492	13.8074	11.3439	8.98496	10.4427	19.0631	12.6201	16.6561	19.2457	17.0552	16.5142	27.3074	13.3068	26.2243	45.8171	42.6019	53.2226	14.4556
sll0635	thiE	probable thiamine-phosphate pyrophosphorylase	Biosynthesis of cofactors, prosthetic groups and carriers	Thiamin		Fisher	P												23.7284	23.9222	26.1343	19.0413	22.2289	19.976	22.8406	33.8993	29.9949	17.8498	24.9276	23.3503	16.1319	21.3941	28.3171	14.0792	12.9162	16.0161	28.5723	19.5248	29.9294	22.9186	19.0567	14.6088	32.4156	32.2289	25.2911	52.03	42.8775	61.9726	26.2096
sll0649		two-component response regulator OmpR subfamily	Regulatory functions			Fisher	P												69.7275	58.1235	78.273	79.2098	60.2525	70.394	56.3717	80.8812	75.7692	44.8864	55.4908	43.9741	62.6452	76.9908	100.017	69.0053	76.6713	71.2163	88.3253	50.3285	56.868	46.5395	45.5665	46.5486	79.6768	59.9898	67.7103	90.534	70.8009	88.1125	54.3894
sll0651		putative transposase [ISY100j: 421739 - 422684]	Other categories	Transposon-related functions		Fisher	P												12.4629	4.70973	1.52591	0	10.8409	0.840905	0.952134	2.05635	2.18938	0.608107	1.67798	2.72201	6.70815	0	2.79982	1.55347	0.682974	2.73321	3.41329	12.6572	3.07509	2.3556	4.21442	3.57589	6.17298	6.37897	5.23262	1.37267	0.996373	0.412709	0
sll0683		phosphate transport ATP-binding protein PstB homolog	Transport and binding proteins			Fisher, Pereira							KpsT (Wzt)						23.3051	13.3494	11.8339	346.924	239.586	244.837	16.3967	20.5235	16.9237	29.8597	30.2163	25.4243	330.543	233.606	237.916	411.613	572.17	476.221	23.6229	21.3877	19.241	58.2476	44.7475	50.8641	27.5784	16.0641	19.361	25.0658	22.7033	23.9626	21.6112
sll0684		phosphate transport ATP-binding protein PstB homolog	Transport and binding proteins			Fisher, Pereira							KpsT (Wzt)						24.64	20.2526	23.0389	328.364	318.988	243.252	21.3613	27.9623	30.3496	25.376	25.6405	26.8758	261.022	217.409	203.699	395.708	644.02	569.506	16.008	21.1505	19.1605	69.4669	62.3069	62.908	19.0611	23.5694	21.994	19.0592	15.9189	18.6116	20.6338
sll0700		putative transposase [ISY100i: 123475 - 124420]	Other categories	Transposon-related functions		Fisher	P												0	0	0	0	0	0	0	0	0	0	0	0	0	0	0	0	0	0	0	0	0	0	0	0	0	0	0	0	0	0	0
sll0726		phosphoglucomutase	Central intermediary metabolism	Polysaccharides and glycoproteins		Fisher					P								42.4056	59.7519	33.3481	34.5043	42.6268	25.8966	27.6636	39.8431	40.0143	13.9455	19.788	14.2308	72.5808	94.9111	138.439	51.2529	55.7183	59.9904	44.2154	20.6911	34.0102	11.8238	8.65943	7.32437	50.8111	29.7663	38.7432	22.8433	22.3907	25.1897	30.4284
sll0735		hypothetical protein	Hypothetical			CAZy										GH057			43.349	52.4518	37.5114	19.5913	19.1365	13.1615	40.213	37.1792	42.7316	12.1465	18.5664	12.9498	23.7739	32.8719	32.6236	12.2072	12.9362	14.6218	46.3696	43.95	33.0922	9.0707	7.81327	8.03392	34.1626	46.0879	40.809	3.77431	3.59469	4.3491	20.5876
sll0737		hypothetical protein	Hypothetical			Pereira							Wzy (WaaL)						7.01965	11.6099	9.15551	12.3522	13.1268	9.03415	5.01049	6.61376	8.07949	6.17404	7.92574	5.92895	4.69032	9.75062	7.84935	13.8526	16.9912	13.3348	9.94676	6.89467	7.21957	4.83858	4.76733	4.66656	11.0049	7.04182	10.2477	13.7287	13.1681	12.7191	7.22901
sll0739		ATP-binding protein of molybdate ABC transporter	Transport and binding proteins			Fisher, Pereira					P		KpsT (Wzt)						2.49402	2.03347	4.38426	2.52489	1.51332	2.63415	2.38992	2.00556	2.009	2.68768	2.09671	2.71306	1.34728	2.01586	3.07299	2.57124	3.32402	2.8773	3.57225	0.854011	2.78312	2.63975	2.25663	2.8102	4.10269	2.39549	4.42709	31.663	13.5148	19.603	0.943135
sll0759		ABC transporter ATP-binding protein	Transport and binding proteins			Fisher, Pereira	P						KpsT (Wzt)						37.0622	24.8626	32.7482	35.8523	59.546	52.8203	29.9813	26.5571	30.3799	64.7242	66.7916	83.7193	23.2364	24.834	33.1329	36.8895	38.2983	38.763	33.5063	33.0208	28.5314	99.8993	120.358	122.704	32.6098	23.4521	37.9822	82.7004	91.7126	83.9163	22.4293
sll0760	ycf38	hypothetical protein YCF38	Hypothetical			Fisher, Pereira							KpsM (Wzm)						166.693	88.986	66.6534	159.657	147.191	158.279	50.668	60.8298	59.8988	94.8686	106.049	106.246	82.3226	66.4643	66.4311	147.805	152.162	123.381	63.3858	53.6192	56.1701	158.277	136.841	144.68	48.6318	45.9238	42.9728	79.9453	77.3003	77.3771	100.271
sll0764	urtD	urea transport system ATP-binding protein	Transport and binding proteins			Fisher, Pereira					P		KpsT (Wzt)						25.8389	23.6492	31.3802	32.8516	32.0505	37.7487	30.9509	41.8128	35.9873	64.0838	68.2904	74.4032	23.6712	24.8095	20.9073	33.8493	30.7795	30.6027	19.9999	29.2024	26.7282	62.8904	75.2249	69.271	15.6717	24.2053	23.4185	57.6117	82.9499	72.0359	28.1179
sll0771	glcP, gtr	glucose transport protein	Transport and binding proteins			Fisher					P								47.6242	73.69	72.9124	26.5561	20.876	25.8561	80.6218	98.1546	95.2504	11.414	16.8509	9.7116	67.4833	99.2278	84.0026	36.0569	49.2266	41.4457	73.1145	66.9561	85.3823	14.7819	13.7948	12.5704	140.86	97.3004	85.2914	5.83498	4.20389	4.52136	53.652
sll0778		ABC transporter, ATP-binding protein	Transport and binding proteins			Fisher, Pereira							KpsM, KpsT (Wzm, Wzt)						1.04251	2.21352	3.20588	2.02064	3.80079	2.29889	1.98713	1.55508	1.99514	2.68296	2.39708	3.37806	2.18948	0.420514	2.60684	3.55465	3.0193	3.63262	2.82099	2.81694	1.92629	1.07478	1.84874	1.31994	1.21348	1.24035	2.47256	13.2613	8.05264	8.62052	1.28844
sll0782		transcriptional regulator	Regulatory functions			Fisher	P	P											1.85773	1.91699	2.26969	1.32778	0.448011	2.31812	4.8457	3.8215	2.64052	3.35808	3.89706	4.33811	5.28861	1.88298	0.604844	4.52604	2.88652	1.56896	1.62612	4.95026	1.16631	2.52061	1.8707	1.14987	0	2.14747	1.05412	6.78001	5.4678	7.59115	1.97621
sll0789		two-component response regulator OmpR subfamily	Regulatory functions			Fisher	P	P											31.522	5.34312	261.926	5.16528	5.17736	8.96625	372.389	772.133	647.521	204.498	131.359	244.597	570.443	343.965	379.316	108.339	364.379	241.547	509.931	525.137	408.125	27.4864	81.9811	75.4656	531.133	446.84	377.878	23.6591	43.7986	35.1859	319.581
sll0797	nrsR,rppA	redox-responsive and/or Ni(II)-responsive regulator, two-component response regulator OmpR subfamily	Regulatory functions			Fisher	P												7.03761	8.1542	11.2082	12.2546	13.827	14.383	8.48025	12.7275	14.048	15.3786	16.0753	19.3463	10.3801	4.92201	6.30196	11.876	11.8184	11.4538	13.368	10.688	6.77358	13.5194	11.716	14.2796	8.81963	18.0658	9.50984	38.2641	38.4449	37.5302	11.1649
sll0807	rpe	pentose-5-phosphate-3-epimerase	Energy metabolism	Pentose phosphate pathway		Fisher					P								356.146	385.102	269.946	210.548	170.253	156.843	186.02	194.52	210.006	154.92	164.779	134.098	152.724	180.888	233.742	104.548	117.644	117.6	197.612	143.441	179.898	96.8209	111.801	94.6022	259.102	182.273	198.124	147.76	146.234	142.798	189.335
sll0842		neopullulanase	Central intermediary metabolism	Polysaccharides and glycoproteins		CAZy										GH013			5.68936	9.58959	11.275	12.6584	13.469	11.3086	7.88289	11.7669	11.2779	13.5429	14.7349	15.9749	20.059	25.1706	28.2226	17.3312	18.9276	18.0238	11.5474	13.1588	13.8703	31.1208	24.7964	20.5405	19.9789	17.5759	18.6149	42.272	33.5385	31.6636	18.8686
sll0898		hypothetical protein	Hypothetical			Fisher		P											106.192	45.8767	49.9331	85.0119	106.958	207.761	55.9124	64.7539	55.7023	64.8551	91.8459	73.1616	98.3558	57.6178	65.3232	100.838	90.4876	128.851	78.6738	78.2674	84.2079	126.127	193.267	196.819	47.8668	90.5337	96.4519	42.4037	91.9489	74.3409	79.6369
sll0912		ABC transporter ATP binding protein	Transport and binding proteins			Fisher, Pereira	P				P		KpsT (Wzt)						19.4483	19.0489	16.7308	12.5249	17.351	13.6839	10.2604	10.7484	12.0093	10.1013	15.3762	10.5138	7.08097	18.0472	9.21774	11.4216	11.6242	14.6174	18.6476	15.3725	19.6839	13.658	16.4627	15.2141	22.8194	14.7369	18.2051	14.3035	13.7433	14.7301	13.4896
sll0921		two-component response regulator NarL subfamily	Regulatory functions			Fisher		P											25.7736	31.0919	21.7397	38.2975	41.7215	44.3438	45.6806	44.2508	37.9944	38.3008	46.9466	40.6852	22.6273	19.2332	25.8087	23.8041	18.4945	21.4849	43.222	36.6886	38.0364	42.6766	52.5007	42.0313	36.5626	30.907	35.7707	48.1809	59.5512	53.3642	20.492
sll0923		unknown protein	Unknown			Fisher, Jittawuttipoka, Pereira					P		Wzc, KpsE (Wzz)						72.3984	41.6412	67.0661	50.2696	52.6933	100.05	72.3325	94.205	107.436	70.5623	81.2639	81.7872	69.9339	69.6244	76.5073	76.8039	82.8162	89.3473	56.3042	47.9119	52.4797	31.4675	34.4031	37.7891	70.2674	66.0426	51.6172	106.372	87.99	91.9008	66.5204
sll0945	glgA	glycogen synthase	Central intermediary metabolism	Polysaccharides and glycoproteins		CAZy, Fisher					P						GT05		33.302	43.2378	44.7574	48.2731	52.7049	41.9338	33.9863	37.8867	35.467	31.2669	32.2017	28.0632	41.4259	46.3941	65.5142	43.6207	40.73	41.1571	57.4113	29.4112	65.7623	29.675	26.8037	37.7735	71.2127	42.0991	78.3741	24.1866	20.4271	28.4411	47.0788
sll0983		hypothetical protein	Hypothetical			Fisher			P		P								14.0497	14.7013	1.96123	53.2178	56.0872	68.7587	22.5445	40.8616	34.5196	38.6013	37.5281	42.1689	24.6736	16.7054	19.4228	70.9716	46.2554	66.9806	15.6758	7.45519	15.2237	53.2837	40.5148	47.798	14.5802	15.2894	10.7803	32.4453	44.2227	46.6839	6.91987
sll1001		ATP-binding protein of ABC transporter	Transport and binding proteins			Fisher, Pereira					P		KpsT (Wzt)						5.97363	6.31759	12.3448	13.1798	16.3838	14.7409	6.69989	12.3659	8.85679	21.7472	19.4179	24.4087	4.32018	2.55989	2.75687	11.7975	11.7975	11.6268	7.9053	4.5574	9.84803	9.78599	9.60793	9.61938	1.66687	2.11129	10.5117	37.6627	39.9691	45.0786	16.0498
sll1004		hypothetical protein	Hypothetical			CAZy, Fisher, Pereira		P					Alg8, BscA				GT02		9.44481	4.80255	13.2251	9.18835	8.57926	5.21819	8.09707	9.79079	9.75413	5.17231	9.34642	7.6877	12.8633	7.57118	3.92611	8.78498	7.54855	7.45583	19.8651	2.84595	10.1772	8.00271	4.59288	5.68589	5.29184	6.693	8.78548	29.5674	24.901	27.5789	7.17887
sll1020		probable glycosyltransferase	Other categories	Other		CAZy, Fisher		P									GT02		14.0923	12.61	8.91543	31.6314	28.743	38.9433	10.3505	13.0671	17.5681	20.5664	19.0059	20.4379	40.6699	9.10804	13.4444	78.1596	104.477	64.6401	17.7982	33.1783	18.521	19.4628	18.3884	21.0626	12.2685	38.1767	12.476	9.85645	9.61018	8.00059	32.7076
sll1041	cysA	similar to sulfate transport ATP-binding protein CysA	Transport and binding proteins			Fisher, Pereira	P				P		KpsT (Wzt)						6.30398	3.39126	5.92551	6.55876	10.0638	6.12313	4.28624	7.12662	6.49498	6.89143	11.8243	8.25858	4.41006	2.62078	3.67583	5.18152	7.89825	11.0305	7.09243	4.68034	2.11029	7.79273	6.68283	6.99592	1.70526	1.09182	5.66017	17.2647	31.6654	27.7918	1.19734
sll1043		polyribonucleotide nucleotidyltransferase	Transcription	RNA synthesis, modification and DNA transcription		Fisher		P											357.885	262.068	392.444	160.868	148.296	196.195	169.031	197.029	196.92	164.265	208.012	152.137	120.546	274.616	352.32	102.575	127.73	125.318	299.571	182.032	312.913	129.947	141.3	158.211	455.452	255.74	339.192	135.903	156.028	134.399	245.705
sll1070		transketolase	Energy metabolism	Pentose phosphate pathway		Fisher					P								327.163	510.345	523.594	234.275	245.57	216.097	260.939	294.397	307.347	189.781	233.067	186.91	357.124	837.052	1004.39	258.869	328.063	291.936	630.036	246.819	448.875	161.416	150.781	170.279	893	476.447	566.429	375.373	328.319	259.865	393.319
sll1082		ABC transport system ATP-binding protein	Transport and binding proteins			Fisher, Pereira					P		KpsT (Wzt)						4.41368	5.50028	6.71967	6.76965	6.34571	2.8592	6.66294	9.74432	8.01688	6.96699	12.3278	9.96719	7.48541	19.5926	11.6144	5.81942	8.77289	7.82528	9.12335	6.50025	10.2645	4.23829	2.1511	2.26695	7.86161	5.28235	6.28399	3.79564	5.05641	2.32645	3.98557
sll1094		putative transposase	Other categories	Transposon-related functions		Fisher	P												5.75159	3.56916	6.36134	5.57515	5.87911	14.1454	8.31943	3.77529	4.46413	10.4382	14.2311	10.4065	0	20.6343	15.4514	4.79342	5.14417	10.0719	15.2234	21.2729	4.14112	4.8931	9.90181	11.1295	0	9.40704	14.9474	10.734	10.4396	14.3809	6.32375
sll1099	tufA	elongation factor Tu	Translation	Protein modification and translation factors		Fisher		P											1322.28	2329.62	2288.19	799.173	933.314	783.717	1487.51	1750.34	1928.18	866.807	1047.18	721.353	1585.14	4735.61	6488.62	948.256	1472.33	1190.52	1759.06	1046.85	1887.76	324.561	465.228	426.448	3532.71	1793.6	2376.95	241.146	390.086	255.953	1148.71
sll1110	prfA	peptide chain release factor 1	Translation	Protein modification and translation factors		Fisher					P								56.8554	81.4908	58.7798	65.1095	62.2975	54.1796	61.2227	96.0112	69.8303	56.6379	65.4833	67.3714	22.4678	31.1446	51.4523	25.4941	26.7916	25.224	77.1204	84.5261	85.4979	75.418	71.5654	80.1567	106.478	81.307	83.2854	36.5316	59.9951	49.6637	61.8263
sll1144		hypothetical protein	Hypothetical			Fisher	P												26.8927	22.1095	18.4516	25.5563	35.1859	35.9614	51.0364	62.7696	51.8512	30.0326	31.669	36.9546	21.9863	36.2753	29.687	13.7712	12.1065	15.2033	19.8423	30.5869	30.6003	26.2475	22.2526	24.0259	27.5226	15.3179	23.2724	21.5378	33.4841	38.61	15.8816
sll1180		toxin secretion ABC transporter ATP-binding protein	Transport and binding proteins			Fisher, Pereira	P				P		KpsT (Wzt)						52.0125	66.1039	64.4751	64.7507	66.9819	75.1497	50.0743	76.8825	77.2026	33.4059	53.4351	45.0675	97.0508	105.543	133.685	93.5643	114.332	107.712	70.4458	55.1744	64.5774	76.0275	70.6871	78.6877	86.8986	83.2276	82.2358	57.9753	59.2776	64.2342	87.6742
sll1181		similar to hemolysin secretion protein	Cellular processes	Cell killing		Pereira							Alg44, BscA						138.003	117.749	91.803	165.194	204.639	233.131	83.582	120.89	114.995	61.9362	95.2021	77.1795	215.639	211.869	239.971	168.651	180.765	204.949	88.4132	139.167	127.92	114.003	133.829	147.354	85.1171	108.011	118.336	23.701	34.5441	34.5364	136.742
sll1196		phosphofructokinase	Energy metabolism	Glycolysis		Fisher					P								30.5207	43.4205	35.2581	16.6122	22.2369	26.3424	24.5765	28.3776	33.1947	17.6606	20.9643	20.595	54.1821	61.9792	84.996	33.1889	29.8984	29.3711	56.302	40.878	60.9896	14.3506	10.7255	11.0089	64.1078	52.1472	49.7611	22.9409	21.7243	23.7211	47.0947
sll1205		transcriptional regulator	Regulatory functions			Fisher					P								10.248	12.732	17.252	9.78644	14.1246	11.1509	11.3154	7.26298	8.94436	5.82456	11.1475	7.38315	2.86025	7.49223	7.69028	4.5994	5.0421	5.21461	7.87302	10.1387	7.26307	7.23691	6.37633	5.09654	11.6411	8.08619	13.4416	46.965	27.2194	30.9907	6.21176
sll1209	lig	DNA ligase	DNA replication, restriction, modification, recombination and repair			Fisher	P												4.99271	8.56015	10.1688	6.64845	8.38303	8.13798	5.18394	8.55832	7.25187	6.52186	6.67777	6.76206	5.65133	4.40977	5.60972	7.47673	9.34609	8.58539	7.54601	7.38011	7.02114	7.82066	7.57752	7.29961	9.47994	6.65077	7.26685	11.8315	13.003	13.5837	6.32973
sll1212		GDP-mannose 4,6-dehydratase	Energy metabolism	Sugars		Fisher			P		P								27.0411	57.503	51.059	25.8457	32.9896	17.3537	31.0794	32.75	37.5875	25.4285	30.6308	30.6076	34.2731	43.4221	58.1314	21.7456	22.963	23.8626	45.1934	32.6544	50.0681	25.9267	28.9315	27.0418	43.4864	28.0354	50.6767	55.4087	46.3857	56.0331	11.6705
sll1213		GDP-fucose synthetase	Cell envelope	Surface polysaccharides, lipopolysaccharides and antigens		Fisher					P								54.5132	69.7878	69.5557	56.1595	50.8045	43.9391	41.5846	43.8241	44.0239	31.795	36.7996	29.6314	50.7467	76.7247	95.0071	51.2109	57.3515	49.4434	48.7304	27.1734	54.3602	42.3857	42.2751	43.8915	63.7422	49.3519	57.3504	36.0505	44.9958	44.8932	47.2179
sll1220	hoxE	putative diaphorase subunit of the bidirectional hydrogenase	Other categories	Hydrogenase		Fisher		P											45.8372	28.9578	61.0221	33.541	40.0978	95.869	44.459	66.1136	55.946	25.9017	39.9258	33.7749	151.03	84.7791	72.1993	141.786	193.712	180.442	130.558	116.108	144.309	18.2433	30.461	24.9512	167.052	172.07	128.27	12.7272	12.7062	13.9428	115.656
sll1228	hik4	two-component hybrid sensor and regulator	Regulatory functions			Fisher					P								19.9203	13.822	20.1806	22.6271	16.7685	18.8572	15.2124	23.1462	23.0057	20.4558	27.0381	27.5809	16.0632	18.5723	20.8467	23.7166	27.0335	25.4173	14.1778	11.9753	14.3886	52.355	42.2734	45.2489	15.6488	15.1539	12.0092	42.9876	39.9697	53.845	21.4927
sll1229	hik41	two-component hybrid sensor and regulator	Regulatory functions			Fisher		P											12.9466	6.65317	8.82845	11.3322	11.3291	10.9736	6.04579	10.1026	11.9656	11.8622	12.1716	14.3453	3.37069	7.63368	4.1177	11.5165	12.6697	9.53659	6.30076	6.99968	6.80856	15.1546	14.2524	14.1643	8.73876	11.4194	10.2466	38.6261	39.2659	35.3807	11.2434
sll1231		mannosyltransferase	Energy metabolism	Sugars		CAZy											GT04		5.11021	5.69633	6.22114	4.61732	6.12312	5.53491	4.32078	5.8861	6.17602	10.5498	10.8569	9.0649	5.80931	2.74539	1.65851	7.82851	6.08308	6.45268	5.22113	5.13721	2.13475	13.4732	8.39201	6.47991	3.86596	5.4256	2.88581	7.42429	6.77244	7.49287	2.78653
sll1253		similar to polyA polymerase	Other categories	Other		Fisher, Pereira							KpsF						6.78171	5.94259	7.8603	5.05537	6.41417	8.0977	6.2684	9.31428	8.2858	7.54477	8.31226	7.48344	4.72674	9.45849	7.13648	7.23076	8.89173	8.96985	5.77156	6.95697	5.72541	11.6946	8.68317	10.1955	8.40561	7.79837	5.21411	16.3848	16.233	24.3353	11.3701
sll1254		hypothetical protein	Hypothetical			Fisher, Pereira							KpsF						49.911	25.8706	25.8681	41.3177	31.2347	47.0501	22.1576	25.0624	33.3472	21.7827	26.4781	25.7643	20.2702	36.5842	24.7707	50.2681	39.6205	45.447	44.408	32.2316	19.8375	47.9926	43.2644	42.9678	26.7208	31.9605	25.0295	20.0122	16.3774	12.9831	26.7531
sll1257		putative transposase [ISY100p: 1725405 - 1726350]	Other categories	Transposon-related functions		Fisher	P												0	0	0	0	0	0	0	0	0	0	0	0	0	0	0	0	0	0	0	0	0	0	0	0	0	0	0	0	0	0	0
sll1276		ATP-binding protein of ABC transporter	Transport and binding proteins			Fisher, Pereira	P				P		KpsT (Wzt)						10.7326	14.0915	15.7878	9.82754	12.8589	15.0814	13.7983	17.5683	19.0233	14.5451	19.1525	15.7675	5.65827	7.60469	6.77618	21.6367	15.7768	16.1503	13.4806	12.4483	11.7418	21.0019	14.3577	13.8823	14.6477	12.7888	11.0447	26.6484	31.0224	31.3904	10.2658
sll1292		two-component response regulator CheY subfamily	Regulatory functions			Fisher	P												113.096	128.691	115.598	122.09	136.689	139.38	62.7549	98.3885	125.183	57.5144	54.9628	83.2833	382.803	120.676	138.764	298.216	431.1	389.517	104.767	172.744	121.749	131.242	77.3051	116.385	84.555	127.16	93.8311	130.624	97.9649	86.9647	63.9819
sll1297	pobA	probable dioxygenase, Rieske iron-sulfur component	Other categories	Other		Fisher						P							16.0164	19.643	15.5603	35.5186	28.4751	36.4818	21.9223	30.6843	25.4342	21.8413	14.4232	24.7616	79.836	21.6583	32.8508	30.8212	100.34	83.1953	6.62999	25.42	27.9365	13.4232	15.0358	8.53597	7.33609	12.9466	10.3467	6.92932	8.35304	7.83542	26.1373
sll1299	ackA	acetate kinase	Energy metabolism	Pyruvate and aceyl-CoA metabolism		Fisher	P				P	P							95.181	80.7667	47.4197	82.9415	77.3865	51.3298	44.5141	57.1473	67.1741	35.582	41.7473	44.8081	68.3759	38.5947	39.6377	53.0177	48.5552	55.134	53.2788	58.2999	62.7391	43.9242	46.965	55.5237	39.9545	59.7879	52.0062	46.9302	51.3556	47.9359	52.6389
sll1330		two-component system response regulator OmpR subfamily	Regulatory functions			Fisher		P											25.3438	42.1177	83.5067	79.573	108.448	246.363	17.3874	29.7863	29.2692	65.9581	71.5898	99.8782	41.3795	15.6559	13.509	148.732	156.506	150.269	32.6157	28.6995	28.0365	26.9007	26.1975	24.4904	17.7288	27.502	28.0587	54.9589	38.1283	50.0092	9.67371
sll1356		glycogen phosphorylase	Central intermediary metabolism	Polysaccharides and glycoproteins		CAZy, Fisher					P						GT35		131.927	79.3872	66.0855	75.4624	68.6631	60.2385	43.6848	55.8014	63.9776	15.4349	20.1612	14.7104	172.636	94.7375	122.647	162.784	200.536	196.299	64.6964	83.5384	65.1009	27.6004	28.0525	27.2743	49.9574	64.8308	58.6716	19.2081	14.5139	17.6654	86.2953
sll1358		putative oxalate decarboxylase, periplasmic protein	Hypothetical			Fisher				P									47.1069	32.6501	21.3405	24.2943	30.6473	31.1753	39.6537	56.5654	63.518	9.16335	12.5947	11.694	105.976	109.113	112.735	46.1741	61.4059	55.4641	28.1347	34.4655	35.512	22.0069	16.2992	15.8139	28.4926	27.0541	27.3326	8.64858	6.7447	8.3303	55.8248
sll1370	rfbM	mannose-1-phosphate guanylyltransferase	Energy metabolism	Sugars		Fisher			P		P								14.4077	13.8256	13.7045	15.6243	21.1714	15.3141	12.2768	18.7608	18.8601	12.3521	14.7834	14.2814	12.3677	20.5454	20.0858	16.416	16.5222	17.9597	8.33935	9.38051	18.0729	19.0747	22.0741	27.7713	8.938	11.8765	16.9743	43.3972	38.4168	36.5283	7.90974
sll1374		probable sugar transporter	Transport and binding proteins			Fisher					P								63.4702	50.4158	36.1597	44.2511	45.8788	93.8179	126.095	142.496	146.845	71.3339	77.7943	92.8433	110.833	91.1057	92.1647	99.6138	109.362	92.1535	56.375	40.6889	43.6031	53.536	67.0719	61.5748	58.2659	44.0221	41.5832	40.3354	29.6466	28.3349	92.4247
sll1377		probable glycosyltransferase	Other categories	Other		CAZy, Fisher, Pereira		P					Alg8, BscA				GT02		96.8949	80.5956	50.568	91.5489	84.4994	63.9224	49.2897	64.3375	77.5931	59.9657	71.5937	69.001	26.051	20.5293	32.3795	38.2946	37.8037	43.4433	42.955	40.1147	43.6974	79.5882	92.2199	103.392	36.2116	35.0719	46.0221	65.2586	80.6938	65.0369	51.1423
sll1382	petF, fdx	ferredoxin, petF-like protein	Photosynthesis and respiration	Soluble electron carriers		Fisher					P								442.631	290.572	302.429	418.098	573.572	1172.28	500.186	568.368	570.511	756.14	676.626	700.716	261.562	301.862	244.155	400.64	389.653	363.128	525.596	492.713	354.574	414.32	529.289	640.562	590.036	644.775	392.127	350.188	428.108	274.552	614.735
sll1392		transcriptional regulator	Regulatory functions			Fisher					P								12.6386	6.49404	4.07785	4.65341	5.77667	10.6245	13.8302	18.667	17.0443	9.43518	12.1464	9.64008	5.85514	18.0739	21.4466	9.78394	7.24451	5.32347	13.2086	13.6645	18.1975	13.0833	9.64186	12.0199	17.5935	24.3869	17.9522	26.972	25.5877	25.2767	35.7699
sll1393	glgA	glycogen (starch) synthase	Central intermediary metabolism	Polysaccharides and glycoproteins		CAZy, Fisher					P						GT05		75.2681	73.475	61.601	76.8956	65.6238	53.033	69.8536	64.7109	71.098	35.7671	35.0648	34.5674	63.9421	89.107	150.054	50.2195	51.729	58.2848	72.2445	43.8228	69.9644	52.7483	44.5196	52.3647	98.7033	61.3411	80.7824	37.1231	27.524	29.8024	52.3778
sll1395	rfbD	dTDP-6-deoxy-L-mannose-dehydrogenase	Cell envelope	Surface polysaccharides, lipopolysaccharides and antigens		Fisher			P										33.7992	20.5965	26.5831	44.8224	32.1577	41.7105	21.8214	32.6622	32.6328	32.0594	49.8606	48.3867	14.2297	25.4448	22.6532	19.5779	19.386	20.9556	15.1169	15.5416	18.6608	29.0078	32.0972	28.2024	32.6918	19.4742	17.674	61.2921	62.1149	51.6787	14.8621
sll1434		penicillin-binding protein	Other categories	Drug and analog sensitivity		CAZy											GT51		123.827	88.8372	70.3455	141.093	136.751	159.437	37.7176	61.0754	73.5154	64.2046	86.6633	68.125	29.4124	40.511	33.1168	93.6968	87.4861	101.392	67.6229	47.5638	60.0567	105.135	116.775	128.334	71.0882	63.9146	66.3824	38.302	49.3796	50.6029	72.0745
sll1437		putative transposase [ISY100q: 1901359 - 1902304]	Other categories	Transposon-related functions		Fisher	P												0	0	0	0	0	0	0	0	0	0	0	0	0	0	0	0	0	0	0	0	0	0	0	0	0	0	0	0	0	0	0
sll1444	leuD	3-isopropylmalate dehydratase small subunit	Amino acid biosynthesis	Branched chain family		Fisher					P								118.734	122.469	109.737	141.852	153.788	120.28	90.7813	99.2128	100.262	76.4089	93.2595	95.8875	88.8076	89.909	97.7927	77.5761	77.2167	87.9875	115.837	99.6702	125.113	85.7391	79.1597	90.4628	129.932	118.6	117.097	114.273	91.6662	123.142	119.873
sll1452	nrtC	nitrate/nitrite transport system ATP-binding protein	Transport and binding proteins			Fisher, Pereira	P				P		KpsT (Wzt)						169.041	134.582	135.475	31.428	37.8368	43.3789	20.5899	22.0794	22.6639	17.6061	32.5032	19.1372	21.655	37.103	42.6273	19.436	29.6551	31.5634	36.6089	22.5986	37.9501	10.624	8.59052	9.15902	25.4755	34.4044	31.4384	21.9708	18.0707	17.7242	28.8646
sll1453	nrtD	nitrate/nitrite transport system ATP-binding protein	Transport and binding proteins			Fisher, Pereira	P						KpsT (Wzt)						139.386	137.988	96.893	34.2047	37.0092	33.6855	20.7226	23.2483	22.9291	18.9023	32.2551	17.6388	22.7419	19.2143	35.5802	20.1852	37.1373	26.405	51.6197	26.8831	46.3535	11.5194	6.31098	6.07209	34.987	43.7464	35.2644	7.58894	4.82801	6.1246	30.102
sll1457		probable glycosyltransferase	Cell envelope	Surface polysaccharides, lipopolysaccharides and antigens		CAZy, Fisher		P	P								GT02		9.15329	17.8316	13.5206	4.28816	9.58116	7.49668	12.4181	15.6622	12.861	10.6002	9.34805	8.0419	14.2056	6.78204	9.35992	7.71379	5.32773	7.47203	9.63848	6.79359	13.8448	10.0748	6.90468	6.39024	17.8238	12.9919	11.963	17.0305	12.6706	17.781	7.98673
sll1466		probable glycosyltransferase	Other categories	Other		CAZy											GT04		26.1698	21.0437	31.0399	38.1707	27.8136	32.8766	21.0821	24.4525	22.4968	22.069	26.1427	20.0564	21.9661	14.2251	11.6932	16.5204	13.6922	14.9919	28.4344	32.0891	30.5966	40.7001	32.3292	33.6727	30.5394	24.55	29.5751	25.044	25.6815	25.0548	21.2375
sll1481		ABC-transporter membrane fusion protein	Transport and binding proteins			Pereira							Alg44, BscA						41.275	23.1491	32.983	45.7028	70.1833	70.0667	22.4999	29.2596	27.6853	55.2615	63.4724	69.7014	18.0458	11.9231	18.7639	37.674	41.3077	42.7366	22.0245	26.2269	20.4721	81.6185	76.0153	81.8264	14.4503	18.8923	25.0596	56.5731	89.8277	70.9872	24.1094
sll1496		mannose-1-phosphate guanyltransferase	Energy metabolism	Sugars		Fisher			P		P								32.2986	23.5246	28.0912	40.4103	42.6292	49.6006	21.71	24.5911	29.2523	27.8856	31.948	31.7466	26.9397	17.2763	26.5152	51.0776	47.2599	47.6923	30.2655	26.4036	25.5548	39.3908	37.9481	40.3361	22.2391	26.2477	24.9473	39.0381	45.323	46.8938	26.3067
sll1498		carbamoyl-phosphate synthase small chain	Energy metabolism	Amino acids and amines		Fisher		P											38.021	50.7278	45.2032	62.9521	69.9702	76.4647	47.7334	63.1704	56.2993	110.137	98.7138	122.753	45.4771	48.3051	60.0778	116.049	109.754	108.635	49.779	42.9832	41.911	74.1615	73.8309	69.1804	39.7133	42.4829	48.7872	112.889	91.1206	90.894	55.8478
sll1508		UDP-3-0-acyl N-acetylglcosamine deacetylase	Cell envelope	Surface polysaccharides, lipopolysaccharides and antigens		CAZy									CE11				12.6064	12.4723	20.178	8.33327	12.0026	14.6585	22.0024	24.8297	23.4441	15.1145	15.6398	20.3355	9.64888	14.8548	17.9312	14.0088	9.65731	16.6186	23.649	20.0397	19.3117	8.38083	5.4611	4.87415	15.7892	21.1827	26.2431	25.622	24.6961	31.4868	13.2699
sll1511		unknown protein	Unknown			Fisher					P								0	5.2878	10.7325	15.9803	8.43707	13.6432	9.97035	11.2722	11.5651	12.3896	11.8898	11.5543	12.5104	6.28115	6.22638	4.55827	5.72083	3.2336	12.189	9.09545	8.03902	9.2524	4.76024	5.14106	6.1067	4.44453	5.53477	11.6268	8.77811	10.6655	8.43183
sll1527		unknown protein	Unknown			CAZy											GTnc		14.8874	18.7632	20.647	6.98383	10.655	7.75639	14.8437	17.2252	21.1752	11.173	15.7226	13.1264	22.1487	25.1087	32.1238	23.5789	33.8136	26.9228	22.8635	12.8242	17.2836	9.917	6.01961	6.8038	27.6328	18.8469	20.3441	25.062	15.5987	19.9531	11.1701
sll1528		unknown protein	Unknown			CAZy, Fisher		P									GT02,GT04		14.8874	18.7632	20.647	6.98383	10.655	7.75639	14.8437	17.2252	21.1752	11.173	15.7226	13.1264	22.1487	25.1087	32.1238	23.5789	33.8136	26.9228	22.8635	12.8242	17.2836	9.917	6.01961	6.8038	27.6328	18.8469	20.3441	25.062	15.5987	19.9531	11.1701
sll1533	pilT2	twitching mobility protein	Cellular processes	Chemotaxis		Fisher	P												227.272	216.941	274.79	117.064	138.743	157.065	220.328	258.748	283.036	64.2586	77.6426	64.435	492.469	580.554	713.041	234.448	245.687	232.822	414.33	390.815	498.766	81.9283	94.2415	108.641	338.318	413.258	456.34	48.3971	38.2271	44.3589	362.019
sll1534		probable glycosyltransferase	Other categories	Other		CAZy											GT04		33.4447	35.6574	53.286	14.8044	17.8955	46.4268	63.5094	84.3274	71.7936	19.6179	21.6681	18.1023	85.7347	54.2115	82.3539	39.1777	35.8146	29.3727	70.5298	69.6831	76.7097	18.6358	16.5656	21.0601	66.3569	68.0046	81.9729	28.1366	26.3529	28.3385	59.6299
sll1535		putative sugar transferase	Cell envelope	Surface polysaccharides, lipopolysaccharides and antigens		Fisher			P		P								150.686	93.181	223.121	185.244	160.421	232.792	306.573	276.988	265.924	398.491	386.087	499.951	380.089	357.093	333.983	284.295	320.449	295.89	240.435	208.956	217.339	345.186	500.149	475.284	175.766	258.866	236.398	429.06	398.634	308.589	267.232
sll1538		similar to beta-hexosaminidase a precursor	Energy metabolism	Sugars		CAZy										GH003			4.03741	5.97937	9.52173	5.91366	5.4882	7.05868	5.18156	5.91136	7.01266	6.48596	11.0923	9.47029	6.6561	3.48975	4.34864	6.46613	10.278	7.17596	4.15746	7.69458	8.4284	9.78135	8.69826	9.26235	6.30639	6.87008	6.50337	19.1825	20.6239	24.7007	3.75522
sll1540		dolichyl-phosphate-mannose synthase	Central intermediary metabolism	Polysaccharides and glycoproteins		CAZy, Fisher		P									GT02		14.3543	18.7425	14.902	28.0911	32.7863	40.2309	21.8012	31.8756	38.0892	36.0058	52.5289	54.9192	12.1212	19.917	30.6436	52.1266	40.4888	50.4137	16.7647	17.8106	16.8668	33.4186	30.6064	35.2368	19.4815	18.2585	19.7571	34.4433	44.5856	44.763	15.344
sll1555	hik42	two-component hybrid sensor and regulator	Regulatory functions			Fisher		P											20.328	22.813	24.7202	22.8221	26.8607	31.2533	39.524	47.8768	43.7764	38.6791	41.3927	40.702	56.185	58.599	58.2477	32.8641	37.2213	26.5596	30.7921	29.5133	34.1619	35.4826	36.6021	39.4109	32.0835	29.3607	31.1962	41.5869	33.4514	40.8768	24.5636
sll1558		mannose-1-phosphate guanyltransferase	Energy metabolism	Sugars		Fisher			P		P								30.9492	26.9682	25.6981	30.6442	36.9326	37.7557	25.5796	34.5453	33.1218	38.9325	52.9745	62.2106	23.7874	19.5405	30.825	29.3254	32.3893	29.7982	37.7288	29.2935	33.2696	44.1352	41.4507	40.5095	43.3933	30.2254	33.7893	37.205	136.227	87.507	27.433
sll1566	ggpS	glucosylglycerolphosphate synthase	Central intermediary metabolism	Polysaccharides and glycoproteins		CAZy											GT20		31.0086	16.6234	9.89158	15.3077	15.6345	6.98732	7.95618	7.91988	8.61275	14.4206	10.7947	19.34	5.1859	8.10815	14.1794	28.1042	26.634	31.8958	8.44964	5.6203	7.65522	6.12729	5.97251	5.44233	9.84541	7.38559	5.58618	19.0914	15.0967	23.6999	2.58055
sll1581	xssT	hypothetical protein	Hypothetical			Fisher, Jittawuttipoka, Maeda, Pereira					P		Wza, KpsD						29.4616	27.1512	29.8018	38.5326	59.0459	40.8434	25.832	33.2148	35.1861	22.601	31.7016	31.2703	46.9514	78.0991	74.7903	50.1879	45.6495	59.507	33.0123	39.0582	38.6819	18.7924	25.3355	26.6423	29.0214	43.3712	45.2955	91.556	82.3457	68.4773	38.596
sll1583		unknown protein	Unknown			Fisher	P												203.347	284.903	251.048	116.355	101.834	65.4841	190.434	165.001	178.164	67.0378	68.846	62.9337	124.531	187.323	321.03	76.3538	75.7095	101.002	242.383	299.297	369.404	73.0062	78.9124	87.5592	285.002	258.743	385.391	42.3755	46.7836	47.5649	185.675
sll1592		two-component response regulator NarL subfamily	Regulatory functions			Fisher	P	P			P								6.21346	4.14245	8.26047	14.0423	12.6204	24.7798	6.27679	8.1887	5.25693	7.56568	7.78998	8.02123	9.99313	7.47334	5.48298	7.06075	5.39877	5.69367	1.35792	6.4762	5.01494	14.5519	6.4272	7.65743	2.23301	2.56635	7.76208	6.09873	6.94657	10.968	17.7537
sll1599	mntA	manganese transport system ATP-binding protein MntA	Transport and binding proteins			Fisher, Pereira	P				P		KpsT (Wzt)						5.7148	10.5823	5.21135	3.49354	14.3145	5.47629	5.07206	7.27542	3.83716	36.4465	22.1042	46.419	75.7102	12.4131	16.6342	18.5103	10.5473	12.6106	99.8121	14.7362	82.5906	123.654	183.864	135.359	18.952	8.22659	11.5339	17.043	22.2627	23.6824	81.3107
sll1623		ABC transporter ATP-binding protein	Transport and binding proteins			Fisher, Pereira	P						KpsT (Wzt)						9.43314	4.23087	10.2061	16.7868	13.5454	11.5059	4.28565	5.39936	4.62749	10.9665	14.1259	18.1681	5.22793	1.65332	3.34688	15.2755	11.2274	13.3955	9.13851	10.1165	5.5246	15.4707	19.0906	20.8936	6.73811	7.62389	8.88915	31.7649	26.6479	33.8046	1.5179
sll1664		probable glycosyl transferase	Other categories	Other		CAZy, Fisher		P									GT02		30.3303	35.5622	39.1251	34.5769	49.8556	36.7945	38.8304	40.4511	45.109	30.7335	48.7135	44.2303	34.5857	40.8133	44.9259	28.354	28.0758	34.1565	36.3422	26.7096	40.4871	50.6326	54.2009	57.6659	43.6527	28.9514	41.8851	65.5967	62.3297	78.7227	41.0132
sll1673		two-component response regulator	Regulatory functions			Fisher		P											19.4532	12.4904	17.4784	33.775	17.9951	25.7948	12.1499	12.62	14.0039	22.9303	22.5198	20.9664	12.4838	15.2654	8.63871	24.6593	30.8462	25.0491	10.3389	12.6835	7.61174	34.7942	28.361	25.2315	11.2318	11.984	8.33212	2.64878	3.20708	3.0426	19.0069
sll1676		4-alpha-glucanotransferase	Central intermediary metabolism	Polysaccharides and glycoproteins		CAZy										GH077			43.8291	48.1063	48.8035	32.0338	38.076	33.0595	27.6806	33.9787	37.0994	26.5148	33.0526	30.7139	28.5557	48.4656	66.5697	37.7699	39.3139	47.8308	42.941	29.7322	47.7955	36.3263	29.8326	31.1485	50.9576	46.7888	50.3387	34.5412	30.74	37.4909	23.802
sll1694	pilA1	pilin polypeptide PilA1	Cellular processes	Chemotaxis		Fisher	P												2427.85	1118.84	2133.78	1024.18	1224.24	2498.23	3074.08	2049.11	1999.88	1098.01	1209.82	1506.45	3434.68	3325.1	3095.54	1060.24	1557.8	1416.71	6068.69	5919.6	4577.77	226.295	304.089	260.677	5775.05	6416.34	6412.55	2374.63	2960.97	1821.06	6391.97
sll1695	pilA2	pilin polypeptide PilA2	Cellular processes	Chemotaxis		Fisher	P												113.404	49.7299	94.7205	96.4335	79.6959	143.321	150.272	125.006	119.955	52.2414	50.3167	48.5269	100.64	130.844	106.182	81.8674	147.025	114.952	175.804	145.639	181.699	9.07255	12.8971	11.7664	207.202	123.001	150.45	77.505	78.0946	48.048	254.584
sll1708		two-component response regulator NarL subfamily	Regulatory functions			Fisher		P			P								25.2401	30.3296	33.0419	23.7661	20.2873	32.2138	28.6963	35.6047	26.2847	37.2547	41.6635	45.6765	32.4542	25.0884	9.86937	25.1599	20.4322	28.1125	31.3787	50.2789	35.9404	36.1565	36.1881	42.4639	15.1438	43.353	24.2565	57.8912	85.9224	116.992	12.0168
sll1722		hypothetical protein	Hypothetical			CAZy											GT01		25.4185	41.7887	36.9679	30.033	31.7511	25.461	121.665	128.378	166.089	123.265	99.4238	180.893	18.8538	19.5474	16.1198	26.8268	28.9324	26.4565	13.3837	13.0652	15.9696	23.7468	46.5532	44.3558	12.8065	11.0389	19.2543	28.4661	26.2565	31.7255	24.6728
sll1723		probable glycosyltransferase	Other categories	Other		CAZy, Fisher					P						GT04		29.2266	39.7679	29.582	20.4132	25.5372	19.6543	120.975	132.432	157.989	88.8216	75.8634	103.169	18.869	21.7428	17.3559	24.1948	21.3156	23.6438	10.6171	15.6657	11.2809	21.2352	43.0558	41.0077	18.0947	17.2283	13.5227	30.7097	22.1757	29.4029	18.6195
sll1724	icsA	probable glycosyltransferase	Cell envelope	Surface polysaccharides, lipopolysaccharides and antigens		CAZy											GT04		29.2266	39.7679	29.582	20.4132	25.5372	19.6543	120.975	132.432	157.989	88.8216	75.8634	103.169	18.869	21.7428	17.3559	24.1948	21.3156	23.6438	10.6171	15.6657	11.2809	21.2352	43.0558	41.0077	18.0947	17.2283	13.5227	30.7097	22.1757	29.4029	18.6195
sll1725		ATP-binding protein of ABC transporter	Transport and binding proteins			Fisher, Pereira					P		KpsT (Wzt)						33.9178	44.0937	45.1235	31.8449	35.3883	31.6208	76.2165	94.7069	121.396	55.3679	59.1487	61.6757	26.591	35.1295	30.7251	33.0953	44.1555	37.9548	32.7827	21.4966	27.4654	46.6331	56.7962	53.8264	34.527	31.9605	28.288	51.0143	39.0388	40.691	32.7046
sll1733	ndhD3	NADH dehydrogenase subunit 4 (involved in low CO2-inducible, high affinity CO2 uptake)	Photosynthesis and respiration	NADH dehydrogenase		Fisher						P							265.69	304.558	66.2664	25.7814	23.8069	14.3811	11.7925	12.4191	14.7501	9.93021	12.3303	9.68467	43.8005	35.629	34.5729	19.9302	32.9704	30.5771	28.9234	29.0781	18.351	14.2754	8.70541	7.5686	24.1081	24.3302	25.1537	17.9282	14.8378	15.4897	53.7007
sll1747	aroC	chorismate synthase	Amino acid biosynthesis	Aromatic amino acid family		Fisher					P								31.321	29.4571	31.4974	38.9866	41.0252	25.2148	27.4081	32.0352	27.9332	31.3094	32.4457	34.5686	22.8543	16.7338	31.5394	23.0086	17.8875	22.6595	31.9455	24.4071	50.0681	45.0288	45.0013	43.502	42.4422	33.0595	53.3723	45.8284	44.4197	41.1326	27.5094
sll1775		hypothetical protein	Hypothetical			CAZy										GH116			19.781	19.079	24.7424	26.4318	23.5694	32.8335	15.0657	30.8462	24.8004	28.434	43.0355	32.4698	17.0688	19.6271	26.1566	21.2537	31.8803	24.2067	25.5726	18.5874	18.3932	28.3627	31.6385	30.0848	22.8532	18.38	25.1492	23.5502	28.9765	29.5409	16.6103
sll1801	rpl23	50S ribosomal protein L23	Translation	Ribosomal proteins: synthesis and modification		Fisher	P												316.01	634.686	1203.54	138.269	214.571	254.834	1333.75	1462.27	1309.51	1356.42	1531.13	1356.64	262.506	1612.35	2408.52	293.774	250.073	207.468	1040.2	713.387	1220.48	536.94	565.635	535.295	1473.21	829.082	970.842	235.39	572.884	435.377	739.366
sll1802	rpl2	50S ribosomal protein L2	Translation	Ribosomal proteins: synthesis and modification		Fisher	P	P											199.077	308.003	622.767	93.2309	87.0869	72.2452	447.55	545.668	465.248	464.857	460.783	385.527	118.867	908.192	1216.76	192.934	175.772	116.33	503.188	305.297	563.313	288.114	246.652	248.582	849.849	348.843	498.619	70.7354	221.799	166.818	305.052
sll1803	rpl22	50S ribosomal protein L22	Translation	Ribosomal proteins: synthesis and modification		Fisher	P												435.101	561.554	783.99	131.432	109.889	111.828	809.158	897.729	695.539	668.067	694.527	650.528	211.466	1303.78	1779.44	327.706	364.664	187.676	697.911	388.847	508.951	281.756	306.618	212.794	1157.21	360.303	641.602	56.3468	164.037	164.311	454.396
sll1806	rpl14	50S ribosomal protein L14	Translation	Ribosomal proteins: synthesis and modification		Fisher		P				P							364.285	478.401	729.043	100.412	82.2679	123.356	983.223	994.744	748.018	562.447	582.434	444.388	186.637	1542.33	2119.59	213.106	286.245	174.581	669.467	358.752	681.571	223.96	168.046	197.821	1162.87	505.986	789.249	10.7639	58.024	55.7005	291.59
sll1817	rps11	30S ribosomal protein S11	Translation	Ribosomal proteins: synthesis and modification		Fisher	P												316.292	405.269	652.107	461.927	450.932	629.564	754.292	728.167	707.575	1072.91	1108.18	939.01	389.171	707.952	842.618	199.368	259.449	209.639	520.613	355.026	596.657	481.374	569.269	493.526	584.164	378.346	594.865	108.16	261.946	215.918	424.494
sll1835		periplasmic protein, function unknown	Hypothetical			Fisher	P												41.7547	57.8646	75.7093	27.3113	37.7702	19.2314	33.3176	36.2155	37.2175	17.6776	24.5336	22.5396	25.321	32.0075	45.7763	20.0691	17.0758	15.1411	68.6079	60.3995	71.8352	25.0875	25.2677	24.1988	59.8328	44.5799	77.3471	23.2518	17.778	19.7378	48.0043
sll1849		probable dioxygenase Rieske iron-sulfur component	Other categories	Other		Fisher						P							12.6547	9.84594	10.9742	19.3947	19.1759	18.5469	13.1783	16.783	12.6659	24.2128	24.3706	32.9707	13.8258	7.14682	3.59651	13.2767	15.0514	11.6729	12.527	8.50983	14.5842	20.8622	26.8214	28.1685	6.57364	1.42237	18.0901	38.8457	48.2832	50.2716	15.3382
sll1864		probable chloride channel protein	Transport and binding proteins			Fisher, Pereira							KpsF						90.5575	52.3938	44.6965	30.7909	19.8366	19.5034	55.6518	73.378	63.5081	14.71	21.0432	14.8472	79.9426	109.911	135.645	24.3082	29.1394	30.482	112.168	81.8172	112.317	60.4139	78.9006	92.6727	145.845	103.917	103.534	56.0448	49.3696	94.8694	88.7989
sll1865	prfB	peptide chain release factor 2	Translation	Protein modification and translation factors		Fisher					P								22.4873	17.9231	16.1067	25.5817	24.5433	31.0902	23.2354	31.1413	24.5762	13.2852	18.7867	16.1856	3.77905	17.2417	12.1619	14.1177	9.05099	11.8344	20.6526	21.5987	26.7572	12.3699	17.7512	16.7107	14.9671	22.6376	17.7758	15.0805	33.159	32.3471	9.14963
sll1869	cbaB	probable dioxygenase, Rieske iron-sulfur component	Other categories	Other		Fisher						P							22.237	18.1331	25.9538	18.3692	20.4356	20.6278	19.844	23.1412	25.8899	29.0098	32.1333	29.7302	16.7385	13.679	11.1525	22.6925	19.7699	22.0977	31.6715	23.7519	23.9285	37.1676	37.2867	36.3805	34.4009	21.5115	29.3517	46.0501	32.5954	31.0425	30.126
sll1870		ATP-binding protein of ABC transporter	Transport and binding proteins			Fisher, Pereira					P		KpsT (Wzt)						22.237	18.1331	25.9538	18.3692	20.4356	20.6278	19.844	23.1412	25.8899	29.0098	32.1333	29.7302	16.7385	13.679	11.1525	22.6925	19.7699	22.0977	31.6715	23.7519	23.9285	37.1676	37.2867	36.3805	34.4009	21.5115	29.3517	46.0501	32.5954	31.0425	30.126
sll1878		iron(III)-transport ATP-binding protein	Transport and binding proteins			Fisher					P								197.806	179.506	201.014	282.473	307.873	380.563	95.1135	73.766	117.704	29.7942	27.4407	33.1733	30.0267	35.0946	29.7306	16.38	15.9952	20.6575	32.3306	108.588	37.6717	36.259	57.5297	50.7536	30.512	68.2675	58.6911	58.4285	91.1938	47.179	48.3898
sll1894	ribA	riboflavin biosynthesis protein RibA	Biosynthesis of cofactors, prosthetic groups and carriers	Riboflavin		Fisher						P							53.1016	27.6814	36.7997	34.6869	33.4082	64.832	46.9851	64.3101	68.6684	59.1422	73.0536	70.0949	15.4033	30.3919	27.8785	24.2235	27.0076	28.0723	52.8945	52.4947	50.4601	91.0435	89.7483	104.381	38.9914	42.5131	49.5266	42.1837	54.5109	47.1884	21.2266
sll1899	ctaB	cytochrome c oxidase folding protein	Photosynthesis and respiration	Respiratory terminal oxidases		Fisher					P								68.2209	34.1708	43.9824	54.746	55.1173	42.7055	20.6268	30.4523	32.6396	54.7564	65.54	54.8969	45.6086	20.0237	29.0164	127.386	154.377	132.216	26.0695	27.3289	33.1941	33.9335	42.3951	45.7589	35.5615	22.203	34.8961	23.5254	20.7476	25.0401	37.5951
sll1900	act	acetyltransferase	Other categories	Other		Fisher					P								18.1166	28.4086	26.8034	25.1639	12.0176	34.2252	18.8971	26.6989	20.6048	45.9825	40.5064	39.1747	38.9757	15.6308	10.9253	42.0899	37.362	39.0064	17.5972	21.0348	19.837	60.202	66.5486	60.9038	27.7138	21.5512	12.9363	24.9257	22.196	20.4352	19.4776
sll1905	hik19	two-component hybrid sensor and regulator	Regulatory functions			Fisher	P	P											17.5323	17.3105	17.9668	19.17	20.5832	26.7409	14.3815	22.7337	25.6526	19.9684	29.7284	30.0121	16.5545	21.0563	22.2115	30.2246	34.2252	36.6998	20.0389	15.3837	18.0818	39.8879	37.8018	40.076	26.0912	20.3253	24.2835	36.8935	45.1042	42.9576	31.9085
sll1908	serA	D-3-phosphoglycerate dehydrogenase	Amino acid biosynthesis	Serine family / Sulfur assimilation		Fisher					P								50.6906	93.4673	84.6055	66.377	68.123	63.7756	59.3335	78.3418	90.1952	43.3206	64.3512	49.4297	47.6287	105.599	149.283	69.6114	82.103	85.6088	75.5074	59.7354	94.9908	36.8815	44.6275	47.3841	123.564	77.4095	107.006	60.3709	75.4064	63.5305	72.5288
sll1927		ABC transporter ATP-binding protein	Transport and binding proteins			Fisher, Pereira	P				P		KpsT (Wzt)						21.2737	21.0686	21.6712	13.451	19.0841	16.5815	16.087	21.4077	23.9625	9.31165	13.3587	12.8114	21.1438	20.6962	23.1496	28.5443	35.7725	35.013	16.7406	14.1977	14.4835	9.04703	9.50542	10.5842	12.2128	14.3899	15.8318	19.1302	19.7427	21.1385	27.2772
sll1930		putative transposase [ISY100k: 605515 - 606460]	Other categories	Transposon-related functions		Fisher	P												1.38048	1.32411	0.915364	0	3.66113	0	0.559852	0.258699	0	0.687771	0.894228	0.36549	3.57211	0	1.69358	2.23838	0.934223	0.550114	2.33079	0	0.636292	0	1.59129	0.538699	4.33974	0	0	0.612212	0.675725	1.48161	0
sll1961		hypothetical protein	Hypothetical			Fisher					P								38.5773	17.0444	23.2507	31.8436	29.4384	16.0836	59.614	66.9079	70.9753	51.401	43.444	59.0118	112.328	131.048	162.687	115.194	102.147	125.115	29.3317	47.0584	42.964	62.1545	75.7043	59.3174	31.6063	33.4802	32.7955	21.1939	26.0693	28.5653	34.9812
sll1971		probable hexosyltransferase	Other categories	Other		Fisher											GT04		4.4562	6.0567	14.3101	8.28965	9.82024	11.1651	7.50315	7.78016	10.0279	9.04426	10.5009	10.9265	5.24542	8.04601	9.81043	10.1227	10.2289	10.7791	12.0866	9.27758	7.15697	9.64307	9.63332	11.3951	7.53308	9.96804	12.3255	24.7982	21.5497	25.6168	8.31934
sll1981	ilvB	acetolactate synthase	Amino acid biosynthesis	Branched chain family		Fisher		P											293.01	142.742	123.487	153.818	169.847	298.968	145.007	230.034	233.055	142.567	172.406	162.197	195.667	124.269	148.549	198.536	245.532	232.869	155.834	174.766	135.986	230.838	215.204	221.839	121.743	200.427	126.24	110.621	180.847	147.077	238.647
sll1984		putative transposase [ISY100n: 1553903 - 1554848]	Other categories	Transposon-related functions		Fisher	P												3.77882	14.3595	35.096	14.4136	23.1709	34.4771	15.6837	16.9654	12.4065	42.2776	54.3285	41.5107	11.9847	9.98621	0	43.9505	38.0514	40.9982	29.4867	37.9551	19.4755	40.1111	39.4392	25.9252	25.0314	16.7101	28.7794	73.1478	72.0881	63.5571	37.9507
sll1995		hypothetical protein	Hypothetical			CAZy, Fisher		P									GT02		10.433	21.1425	16.3921	12.5613	13.969	17.3597	19.5635	20.0725	18.5185	10.7693	12.6471	12.4386	4.76525	10.435	12.6654	14.7249	14.4595	11.8398	13.8429	6.6266	14.6037	7.52814	4.97579	7.32152	15.2354	18.6575	5.86823	10.7271	13.3068	11.3005	12.6424
sll1998		putative transposase [ISY100d: 1623697 - 1624643]	Other categories	Transposon-related functions		Fisher	P												0.699412	1.68722	0.893303	0	0	0	0.260221	0.105061	0	0.15463	0.192212	0	0	2.65383	0	0.252713	0	0	1.13844	0	0.319018	0	0	0	0	0	0	0	0.155651	0.36077	0
sll2003		hypothetical protein	Hypothetical			CAZy											GT83		12.8966	13.0161	16.3026	11.3135	12.5617	12.9154	7.80244	12.2054	12.8245	10.4001	14.8003	11.4875	9.05188	11.8235	19.6369	15.5677	16.0473	9.8674	19.6755	10.0378	12.7202	27.1989	16.3666	23.7892	22.9398	11.3549	16.6254	21.6815	24.73	32.8242	11.1002
sll2010	murD	UDP-N-acetylmuramoylalanine--D-glutamate ligase	Cell envelope	Murein sacculus and peptidoglycan		Fisher				P									9.5513	12.5198	24.4184	20.7199	23.062	16.4769	11.5505	15.9825	18.2445	15.7013	19.5436	17.472	7.99402	11.235	8.15878	9.20914	7.19514	10.113	16.0193	13.2152	19.4935	28.7444	26.9688	33.1354	15.7103	13.5263	17.0808	19.6379	18.5967	24.2717	14.9659
sll2011		hypothetical protein	Hypothetical			Fisher						P							8.75286	12.3878	15.1322	12.1339	21.6327	11.1789	9.32322	12.9355	12.1272	16.2575	17.5456	21.1085	6.98802	8.5431	4.88646	10.2931	4.78959	12.2916	7.26733	4.04902	8.81907	19.5118	27.8507	22.1114	8.61822	9.56887	11.9363	12.658	18.3801	22.5164	5.72127
sll2014		sugar fermentation stimulation protein	Regulatory functions			Fisher					P								15.247	21.8475	22.2014	30.8214	10.3306	16.9948	17.1718	16.826	18.3248	48.7748	65.8359	65.2228	11.1673	6.36512	8.25642	14.0814	12.0757	11.3857	24.9483	19.3136	18.5145	47.5663	46.8386	47.8154	14.004	12.8271	18.2262	19.8382	26.2508	21.6783	9.47017
sll5042	xssA	probable sulfotransferase	Other categories	Other		Maeda													2.22392	8.23876	4.95618	3.73448	4.37988	5.13677	5.54764	4.19832	3.38811	4.77729	4.09569	5.65343	4.3076	8.75211	5.87306	8.22802	6.81074	10.3417	5.15643	4.32472	4.50432	4.08339	5.21333	3.72485	5.27775	9.5075	4.41851	10.2816	10.2359	11.6459	2.43918
sll5043	xssB	probable glycosyltransferase	Other categories	Other		CAZy, Fisher, Maeda		P									GT02		2.48178	1.50502	1.48932	0.90709	2.58484	2.85017	1.73637	2.23817	2.76458	2.76866	3.72065	5.15571	1.43446	0	1.38817	3.50344	3.13717	4.27669	1.74036	2.40283	1.0684	1.93871	3.31258	2.63988	1.48966	1.6585	0	14.7888	17.1977	20.1433	0
sll5044	xssC	unknown protein	Unknown			CAZy, Maeda											GT25		0	3.02537	1.27509	2.58618	5.18909	3.59852	2.47061	1.66577	4.16406	3.85816	7.51522	2.91211	5.32243	0	4.73647	2.70358	4.1399	4.99602	1.59831	5.45058	1.80127	2.85827	3.00811	3.75961	0	0	1.05057	4.5809	3.89809	8.58947	3.99187
sll5046	xssE	unknown protein	Unknown			Maeda													5.48266	6.49677	9.73063	6.3812	9.24182	10.5446	4.87345	5.49711	4.88069	7.93304	9.81077	9.81318	8.65636	1.0946	8.70492	11.2228	9.84522	13.645	3.27219	11.2334	7.53143	5.13945	6.46047	6.89832	4.18518	12.4813	6.97922	18.6253	19.917	30.0691	10.6597
sll5047	xssF	unknown protein	Unknown			Maeda, Pereira							Wzy (WaaL)						13.2113	14.2336	11.0306	25.3038	24.2604	22.5228	10.7661	13.262	13.203	15.7477	16.2776	18.4744	9.4579	11.7088	19.0118	40.4039	47.1163	38.8528	11.8951	9.2831	8.49835	12.4064	15.7125	12.3305	18.2595	7.06096	16.7848	38.3276	38.7135	55.2695	13.3279
sll5048	xssG	probable glycosyltransferase	Other categories	Other		CAZy, Fisher, Maeda					P						GT04		13.2113	14.2336	11.0306	25.3038	24.2604	22.5228	10.7661	13.262	13.203	15.7477	16.2776	18.4744	9.4579	11.7088	19.0118	40.4039	47.1163	38.8528	11.8951	9.2831	8.49835	12.4064	15.7125	12.3305	18.2595	7.06096	16.7848	38.3276	38.7135	55.2695	13.3279
sll5049	xssH	similar to polysaccharide biosynthesis protein	Other categories	Other		Fisher, Maeda, Pereira					P		Wzx						12.1288	4.86997	9.11001	9.34985	7.68499	9.32548	4.58177	6.9956	5.39553	8.63664	8.20813	12.0187	6.39046	1.55123	4.37377	18.8525	17.0109	14.0216	4.08372	4.576	3.19538	3.59864	4.77092	3.69397	4.69768	9.99813	4.64126	35.7935	29.6652	40.8948	4.31648
sll5050	xssI	probable glycosyltransferase	Other categories	Other		CAZy, Maeda											GT04		5.69415	2.6336	7.13599	9.66064	9.69703	9.24121	4.63336	5.49568	6.19278	6.15148	5.67816	6.34248	9.16521	2.20728	2.46717	10.0523	10.6696	11.9975	4.26532	4.56311	4.77035	5.72778	6.53447	7.18897	9.18609	3.96937	7.71313	10.4328	11.525	17.9186	7.05927
sll5052	xssK	similar to exopolysaccharide export protein	Other categories	Other		Fisher, Jittawuttipoka, Maeda					P								9.77903	7.34764	7.92399	11.2193	14.0009	13.9735	6.29725	5.20817	5.75335	6.41231	8.24905	9.88797	8.1209	7.96127	5.87113	19.7786	18.4813	17.668	7.49035	7.67656	7.499	4.42241	6.41846	4.95495	4.71209	7.15031	10.1307	6.84235	8.76327	10.8954	5.14098
sll5057	xssP	probable glycosyltransferase	Other categories	Other		Fisher, Maeda			P		P								7.18082	3.99557	3.48983	6.89454	4.74249	6.12638	4.46207	4.15244	3.49396	22.0524	22.9945	17.7063	5.61414	0	4.33615	16.8294	13.4337	14.7657	1.77686	5.80591	3.33498	9.8394	18.3816	21.3045	3.17802	3.4109	3.79227	12.0593	19.3681	20.9794	4.233
sll5059	xssR	two-component response regulator	Regulatory functions			Maeda													7.93065	10.5062	13.9734	18.1916	13.5533	20.298	7.58116	10.1292	10.1817	11.3932	18.2458	16.2755	6.46027	2.39586	6.12583	16.4719	14.0238	12.1692	9.22543	9.47872	10.0014	8.64371	14.3244	11.8952	4.76599	9.095	8.04689	26.6623	29.6084	35.6251	4.31544
sll5060	xssS	two-component hybrid sensor & regulator	Regulatory functions			Fisher, Maeda		P											2.75122	3.33799	4.71317	6.35065	10.9724	10.2254	3.41042	3.77571	4.05492	6.14718	6.46876	6.50834	3.76953	2.77287	3.32866	18.4181	17.6019	19.4678	4.24291	3.84222	1.81659	4.71039	6.53649	4.1595	2.83444	4.19044	3.43435	16.2064	12.1083	15.9702	6.67032
sll5066		probable plasmid partitioning protein, ParA family	Other categories	Other		Fisher		P			P								2.71571	0.933662	4.72629	11.5514	5.4772	17.2978	24.026	13.2452	15.0122	8.99485	14.8992	11.8324	4.65665	9.40005	10.027	14.9699	7.95962	8.17345	1.61697	7.54654	2.37932	4.13377	1.12889	0.796096	2.78484	2.91833	6.68659	11.691	10.7457	16.0917	7.70834
sll5086		transcriptional regulatory protein GntR family	Regulatory functions			Fisher					P								3.25462	1.3675	4.60754	16.3098	9.25513	8.55701	3.39372	2.61955	4.27016	11.3984	9.0548	9.17532	6.04871	0.713466	2.26441	14.5671	12.7	14.2406	4.53856	9.55261	3.15551	12.5029	19.7357	13.4813	5.00619	5.6566	3.53523	24.4899	28.718	25.5073	3.50356
sll6036		chromosome partitioning protein, ParA family	Other categories	Other		Fisher		P			P								11.083	14.3354	27.5785	11.5391	17.8627	15.8659	43.1682	38.2425	30.375	23.4016	14.4418	23.0289	18.9384	36.7674	14.6898	10.0986	8.96239	7.46887	41.7556	27.0751	23.4834	1.63302	3.07659	7.75669	45.9403	41.3609	47.9804	17.2322	16.007	14.0895	20.9738
sll8042		transposase	Other categories	Transposon-related functions		Fisher	P												0	0	0	0	0	0	2.90458	0	0	3.39228	0	0	0	0	0	0	3.59253	0	0	0	0	0	0	0	0	0	0	1.8935	0	0	32.3031
slr0007		probable sugar-phosphate nucleotidyltransferase	Other categories	Other		Fisher			P		P								100.267	67.1281	70.5112	23.433	25.1435	32.7103	40.6563	55.582	46.3606	18.5128	31.1002	26.6612	51.927	68.9838	62.7437	24.9536	30.4816	31.7677	103.969	58.0674	103.982	40.4359	40.4157	41.6191	106.138	72.657	102.153	107.136	90.0181	92.7462	74.9198
slr0015		lipid A disaccharide synthase	Cell envelope	Surface polysaccharides, lipopolysaccharides and antigens		CAZy											GT19		11.9176	12.2988	15.3291	17.1696	18.0606	10.9716	9.85181	11.5379	10.1025	14.6649	14.906	15.3754	14.4545	21.2903	15.7044	13.017	12.1338	14.0024	13.498	9.2869	15.1576	22.7388	23.8872	21.1444	14.2225	13.0183	17.0829	20.7256	19.6581	19.653	9.02807
slr0017	murA	UDP-N-acetylglucosamine 1-carboxyvinyltransferase	Cell envelope	Murein sacculus and peptidoglycan		Fisher				P									92.8372	68.3609	67.9187	61.0448	63.8991	29.7168	134.546	137.568	158.63	79.5694	107.572	96.1932	188.613	136.567	168.071	102.266	148.227	124.128	85.7868	110.687	115.94	54.1973	53.0677	57.1699	106.106	115.716	103.217	103.285	152.22	136.652	115.403
slr0043	cmpC	bicarbonate transport system ATP-binding protein	Transport and binding proteins			Fisher, Pereira	P				P		KpsT (Wzt)						31.4016	64.6348	11.8743	3.44013	4.92456	2.47869	1.67138	3.19099	2.27772	5.27791	4.42169	6.43063	7.06249	3.90822	4.37726	4.32946	6.32568	5.47194	4.01659	3.31469	2.18598	11.5442	9.09233	9.30257	3.08372	2.15929	2.70024	20.8888	22.2168	21.4987	4.33974
slr0044	cmpD	bicarbonate transport system ATP-binding protein	Transport and binding proteins			Fisher, Pereira	P				P		KpsT (Wzt)						55.5871	101.733	31.2656	11.3855	8.34537	7.73519	12.4233	9.04875	10.0697	14.715	14.5295	13.8373	8.94573	13.328	7.48594	11.2787	15.9604	12.6806	7.49176	13.9894	3.19018	22.8925	14.8317	15.5618	10.8791	7.56901	5.83922	22.1205	20.7572	27.0578	14.2759
slr0063	pilB1	pilus biogenesis protein homologous to general secretion pathway protein E	Cellular processes	Protein and peptide secretion		Fisher	P												123.333	100.16	70.0078	144.09	137.177	144.889	67.7512	101.285	116.27	52.3907	77.1185	71.2638	88.4743	132.72	151.972	108.291	110.026	140.422	94.9784	70.7492	90.356	104.35	126.189	133.016	116.499	81.04	98.5622	56.7949	62.199	54.4733	105.089
slr0067		MRP protein homolog	Other categories	Drug and analog sensitivity		Fisher, Pereira							Wzc, KpsE (Wzz)						116.918	141.743	119.849	31.2631	32.9001	44.8269	60.7214	90.347	92.8115	32.7332	37.7612	34.5428	95.6935	205.243	178.939	37.9903	34.4204	41.7112	98.5879	56.8161	97.9123	33.3161	37.3662	41.1653	157.908	120.807	121.643	45.7183	51.2323	44.6597	87.1231
slr0075	ycf16	ABC transporter ATP-binding protein	Transport and binding proteins			Fisher, Pereira					P		KpsT (Wzt)						111.501	62.337	30.7107	176.533	136.92	52.5702	34.1938	35.3399	35.7757	64.5661	61.9315	50.7886	26.3805	25.2606	31.8516	23.7688	37.634	31.912	33.6242	65.1399	22.9372	380.782	400.255	430.315	50.1083	39.6195	29.6914	14.9518	30.3692	20.4729	28.8415
slr0077	nifS	cysteine desulfurase	Amino acid biosynthesis	Glutamate family / Nitrogen assimilation		Fisher	P												53.3326	54.0953	42.4627	95.2333	74.262	29.7455	22.0478	33.2009	32.8069	38.4336	46.2016	36.6089	12.8515	32.3519	26.0724	14.1561	20.0717	16.3985	21.6776	33.6302	24.3826	213.135	256.166	296.648	25.189	13.9152	18.5822	12.0779	21.9883	16.0097	14.9267
slr0081		two-component response regulator OmpR subfamily	Regulatory functions			Fisher	P	P											244.339	173.927	126.188	193.539	167.099	221.537	133.723	182.365	183.304	96.4219	108.533	106.623	271.058	430.475	438.756	157.431	171.364	159.169	340.051	243.558	242.883	240.988	204.726	208.467	343.706	267.566	235.42	53.5901	49.7833	28.7125	210.431
slr0083	crhR	RNA helicase Light	Transcription	RNA synthesis, modification and DNA transcription		Fisher				P									970.493	238.625	453.831	438.952	510.45	641.074	275.293	356.278	339.377	470.607	518.841	351.274	107.929	114.862	123.962	264.061	313.862	308.734	241.497	171.226	199.113	435.554	544.469	519.419	304.031	168.505	206.601	49.0256	90.9733	45.6393	251.979
slr0092		hypothetical protein	Hypothetical			CAZy, Fisher		P									GT02		2.43049	2.34067	5.51103	3.47488	2.68871	4.37697	2.10967	2.38077	2.19921	3.08574	7.59641	2.98279	1.39892	3.21797	0.932282	4.53122	4.19184	5.44414	1.44752	2.69864	1.0701	8.43776	3.72618	6.21049	0	2.25098	0.82066	3.98264	3.59945	3.50794	1.669
slr0115	rpaA, ycf27	response regulator for energy transfer from phycobilisomes to photosystems	Regulatory functions			Fisher	P	P											17.9389	19.9162	25.5358	27.9696	26.3278	19.6226	24.2778	37.0122	30.1297	41.7939	43.474	49.471	7.46368	9.04111	21.2189	19.1326	18.7916	20.9821	29.6379	25.1661	33.5708	36.4145	35.8933	35.9089	50.3752	39.4655	51.7136	142.749	128.287	135.22	32.127
slr0150	petF, fdx	ferredoxin, petF-like protein	Photosynthesis and respiration	Soluble electron carriers		Fisher			P		P								214.7	121.826	427.585	50.0701	55.6451	160.691	753.244	1373.45	1239.64	86.1824	147.474	97.2889	843.229	1308.44	1702.17	89.3324	212.172	154.385	968.95	722.79	1043.18	14.4529	38.4113	26.8261	1266.73	1090.32	938.331	28.5303	30.4934	26.542	656.456
slr0156	clpB2	ClpB protein	Translation	Degradation of proteins, peptides and glycopeptides		Fisher	P												10.8806	13.886	15.2002	12.8503	16.3072	12.3688	7.50619	10.1841	12.653	13.2087	16.3774	14.6947	6.78476	7.45272	13.8762	18.2423	17.4664	17.1756	10.806	8.18595	9.474	5.45928	8.04866	6.62215	21.4917	10.1619	14.8921	11.7976	12.4161	11.5743	9.86646
slr0161	pilT1	twitching motility protein PilT	Cellular processes	Chemotaxis		Fisher	P												241.692	243.117	212.054	216.425	206.661	177.191	161.035	231.876	242.55	86.5673	116.533	95.2039	328.613	355.796	468.754	236.405	260.872	312.812	289.466	312.121	327.968	74.565	111.743	132.809	299.098	340.338	310.438	65.9282	84.1568	71.7232	257.687
slr0163	pilC'	a part of pilC, pilin biogenesis protein, required for twitching motility	Cellular processes	Chemotaxis		Fisher	P												177.153	162.723	166.742	184.198	162.343	221.663	298.505	369.079	377.098	133.076	151.355	108.006	491.503	467.351	484.5	402.916	363.821	360.139	395.394	396.985	409.519	82.5161	100.9	108.396	535.658	448.958	414.766	64.9876	81.2453	73.2229	397.172
slr0172		hypothetical protein	Hypothetical			Fisher, Pereira							KpsF						85.1203	125.777	121.39	70.3524	73.4116	112.033	125.799	193.463	173.717	76.4026	102.255	93.0803	79.7903	124.772	132.401	59.3694	47.6858	66.318	147.651	148.225	209.31	44.0255	54.795	58.5227	144.7	208.234	246.523	29.506	37.9806	38.6651	117.056
slr0194	rpiA	ribose 5-phosphate isomerase	Energy metabolism	Sugars		Fisher					P								51.3166	81.4056	63.4027	55.3439	55.7841	41.43	75.6408	88.767	92.9423	54.7396	70.4268	52.0832	48.0664	60.1937	113.711	26.1136	39.5261	40.6203	46.0962	31.3694	52.5465	23.703	28.1927	27.1468	77.0103	43.0319	75.5623	16.9305	30.6656	19.1947	32.8365
slr0229		3-hydroxyisobutyrate dehydrogenase	Energy metabolism	Amino acids and amines		Fisher					P	P							11.3211	12.3758	11.655	34.3555	23.7211	12.7562	5.34409	6.98022	8.00498	9.10362	13.1022	12.864	3.44756	1.28553	4.8242	11.8114	12.02	14.0827	7.67569	8.15327	7.71466	14.7089	14.5422	18.6105	5.63101	8.34427	5.63964	13.8191	8.81406	10.1107	13.9023
slr0233	trxM1	thioredoxin M	Biosynthesis of cofactors, prosthetic groups and carriers	Thioredoxin, glutaredoxin and glutathione		Fisher	P		P										325.472	130.879	159.684	385.583	357.254	566.612	262.617	321.63	360.94	340.698	332.484	381.498	195.187	105.666	179.143	201.034	194.332	239.15	293.049	212.847	129.046	292.464	313.955	303.401	163.893	231.453	137.748	182.163	166.9	115.221	264.114
slr0237		glycogen operon protein GlgX homolog	Central intermediary metabolism	Polysaccharides and glycoproteins		CAZy, Fisher					P			CBM48		GH013			28.0305	25.8742	35.8686	18.3551	24.0339	25.1876	15.5272	19.705	21.9714	19.9286	27.0289	22.2598	17.4839	14.4573	19.1245	29.0571	31.6629	40.1511	19.5444	15.867	20.0416	52.6399	43.1129	41.9291	23.2626	14.6303	19.6071	23.2198	30.2794	30.8491	13.8376
slr0251	ycf85	ATP-binding protein of ABC transporter	Transport and binding proteins			Fisher, Pereira							KpsT (Wzt)						61.235	87.2794	60.0795	43.1039	40.7512	91.5638	159.755	218.268	181.723	95.9339	118.305	141.112	31.9013	30.8849	39.1702	39.3841	41.0616	37.1945	47.1559	61.2402	57.7224	63.62	91.7774	90.0168	65.2267	59.3656	48.8122	36.6161	50.2412	48.6794	43.0983
slr0280		hypothetical protein	Hypothetical			Fisher					P								33.1218	41.2766	26.5411	21.6842	35.1971	24.248	29.9802	38.0133	43.3466	26.9726	33.3237	38.8542	17.282	40.826	41.3391	25.5824	30.0754	27.9136	39.6948	23.0897	38.9076	25.6427	31.9448	29.5528	51.8901	38.1674	47.3507	40.0017	31.1847	45.9024	38.3885
slr0312		two-component response regulator NarL subfamily	Regulatory functions			Fisher		P			P								18.9544	22.2987	33.3408	18.511	21.5682	44.7086	22.4104	44.6516	55.392	23.1105	37.212	31.9386	17.7491	33.4738	21.8507	36.4807	28.916	39.0064	20.1237	35.9475	16.6077	15.8739	26.764	25.0554	46.8348	22.3249	25.8726	41.325	34.6578	34.5285	39.1574
slr0322	hik43	two-component hybrid sensor and regulator	Regulatory functions			Fisher	P												167.49	99.5749	112.564	123.669	128.134	161.459	93.4837	119.579	144.836	129.503	159.859	127.72	69.2091	90.0629	91.4384	116.448	141.728	135.776	118.114	109.556	131.958	173.821	187.816	221.53	105.602	102.333	144.143	45.5328	58.662	62.0408	156.847
slr0323	ams1	putative alpha-mannosidase	Regulatory functions	Polysaccharides and glycoproteins		CAZy										GH038			167.49	99.5749	112.564	123.669	128.134	161.459	93.4837	119.579	144.836	129.503	159.859	127.72	69.2091	90.0629	91.4384	116.448	141.728	135.776	118.114	109.556	131.958	173.821	187.816	221.53	105.602	102.333	144.143	45.5328	58.662	62.0408	156.847
slr0328		low molecular weight phosphotyrosine protein phosphatase	Translation	Protein modification and translation factors		Pereira							Wzb						8.58734	7.73464	19.5226	22.4818	31.8101	31.1576	14.1019	21.7031	20.2805	23.1876	37.7809	30.3359	6.04015	8.21779	12.6315	26.5452	26.9958	31.0711	12.0177	13.397	17.5808	37.1322	48.7159	59.1432	13.929	14.5131	17.9601	31.4329	30.3962	55.0493	11.4675
slr0331	ndhD1	NADH dehydrogenase subunit 4 (involved in photosystem-1 cyclic electron flow)	Photosynthesis and respiration	NADH dehydrogenase		Fisher						P							209.174	193.632	139.573	186.609	169.005	136.586	88.8471	120.4	127.408	73.5435	76.9286	75.9039	276.372	233.66	307.864	487.935	529.307	452.226	223.169	155.544	220.356	51.7237	61.9742	82.3029	289.533	268.553	225.484	79.6363	56.72	57.1918	306.643
slr0337		hypothetical protein	Hypothetical			CAZy										GH057			14.65	12.1316	12.003	10.479	15.8081	27.0239	9.56787	11.4967	12.5007	10.3372	11.515	14.2764	19.5191	9.89243	14.7736	16.2544	15.9778	15.9287	12.4052	11.2726	14.5767	32.1922	26.5293	33.1792	8.6409	12.8068	14.4638	20.278	17.6321	23.5748	15.1681
slr0344		probable glycosyltransferase	Cell envelope	Surface polysaccharides, lipopolysaccharides and antigens		CAZy, Fisher			P								GT04		2.22103	2.03308	0.732685	2.55053	3.18665	1.29304	1.63276	3.21542	2.24438	3.56143	4.15765	4.70877	2.08818	4.4226	0.456096	3.81169	2.4258	2.21779	5.9104	2.73225	1.58882	4.64665	3.00397	4.04423	1.11603	1.64843	3.56066	1.30529	0.771183	1.05122	1.51509
slr0354		ATP-binding protein of ABC transporter	Transport and binding proteins			Fisher, Pereira							KpsT (Wzt)						19.4587	28.5069	44.1739	50.4201	22.8327	34.5979	28.1875	28.1289	18.8662	112.675	94.1353	111.002	19.1889	3.57847	14.476	21.3092	16.5501	11.746	32.9339	21.8607	28.4284	64.8393	75.9524	54.3925	27.2255	24.3538	26.7757	75.2634	106.257	77.8976	9.3146
slr0384	sqdX	sulfoquinovosyldiacylglycerol biosynthesis protein SqdX	Fatty acid, phospholipid and sterol metabolism			CAZy											GT04		8.5761	12.387	11.5183	13.4686	15.9163	12.1532	9.43447	13.1614	12.9899	13.3436	16.4775	19.2558	9.44997	4.66945	13.4358	15.0193	16.9634	18.2955	13.9613	8.62173	12.8715	29.2176	33.8422	32.0058	17.0808	7.58198	13.0857	25.3972	27.923	32.3086	13.3049
slr0394	pgk	phosphoglycerate kinase	Energy metabolism	Glycolysis		Fisher	P												90.8431	260.045	145.925	154.321	140.979	102.876	134.447	200.93	233.984	91.4604	140.072	112.28	173.352	303.942	445.965	105.528	142.505	157.281	110.946	49.1488	78.3374	58.4847	77.605	79.6318	183.325	109.329	116.536	196.779	215.616	213.41	75.0386
slr0426	folE	GTP cyclohydrolase I	Biosynthesis of cofactors, prosthetic groups and carriers	Folic acid		Fisher						P							106.515	131.959	126.372	49.0294	47.2954	49.28	121.948	123.376	100.552	69.6861	57.6333	65.3351	49.0718	22.3458	77.6178	33.9744	27.5913	21.7822	108.171	115.067	125.259	55.2422	49.7243	54.2571	137.283	116.962	122.32	30.2255	47.0078	47.5665	66.5975
slr0435	accB	biotin carboxyl carrier protein of acetyl-CoA carboxylase	Fatty acid, phospholipid and sterol metabolism			Fisher						P							21.1427	39.9075	53.2499	35.9457	55.7645	54.8988	59.3152	88.0761	84.7992	44.0312	56.4922	53.3938	29.3025	39.955	48.2718	21.7794	22.239	30.7646	44.0373	39.6393	45.8605	23.8258	29.4715	33.0903	43.6653	45.7084	70.6728	31.5041	44.0393	49.8896	49.5627
slr0448	radA	DNA repair protein RadA	DNA replication, restriction, modification, recombination and repair			Fisher	P												7.64528	10.0956	9.76069	10.9585	9.58128	9.68814	9.52986	12.6828	12.222	8.79679	13.0659	11.2348	11.4788	13.5272	14.8404	8.04552	10.706	11.2705	11.864	11.0851	10.8402	14.9577	13.0477	12.889	12.1823	10.7532	9.92077	21.0101	21.2167	20.8825	9.18976
slr0467	natA	conserved component of ABC transporter for natural amino acids	Transport and binding proteins			Fisher, Pereira					P		KpsT (Wzt)						17.6157	13.8592	21.7184	21.5341	20.3833	17.5089	23.0533	21.0381	27.9536	21.9386	24.227	24.8177	18.4352	31.0367	22.7194	29.4023	32.9756	30.8224	23.1095	23.047	16.0063	28.6259	34.1302	33.5316	30.7447	18.5129	19.7143	21.8524	22.3331	17.3975	19.6261
slr0493		similar to mannose-1-phosphate guanylyltransferase	Energy metabolism	Sugars		Fisher			P		P								42.2	43.2696	36.3529	132.964	134.295	78.2986	45.0646	48.629	48.0034	109.406	84.3264	110.45	43.1883	62.0504	24.7637	48.95	41.8605	39.4648	28.3087	38.3418	42.9318	70.8096	81.1188	93.2044	43.6273	31.1033	54.9547	25.2762	38.5612	25.1071	41.5664
slr0518		similar to alpha-L-arabinofuranosidase B	Central intermediary metabolism	Polysaccharides and glycoproteins		CAZy								CBM42					80.9446	33.3387	94.358	37.8129	49.2856	236.119	78.2009	115.05	191.789	85.0927	106.52	121.801	232.879	423.625	259.932	127.015	137.8	111.557	498.724	313.081	149.673	255.522	193.901	161.875	440.566	396.146	258.968	55.5684	51.1131	31.6398	376.932
slr0534		probable transglycosylase	Cell envelope	Murein sacculus and peptidoglycan		CAZy										GH023			47.2994	45.4432	43.6071	31.8271	47.6371	50.2434	27.1066	39.8337	45.2106	19.4517	24.1582	23.6424	39.8492	33.0652	51.07	32.807	40.2546	42.433	35.8823	27.3247	34.0913	57.0782	50.9492	53.6133	41.6917	32.4444	38.379	28.0138	28.9858	31.9403	35.7456
slr0544		ATP-binding protein of ABC transporter	Transport and binding proteins			Fisher, Pereira	P						KpsT (Wzt)						46.9581	35.1604	19.679	32.578	39.8612	52.7853	34.9208	47.869	54.0185	44.8354	54.7285	67.6345	26.2344	15.1362	18.7618	21.8167	19.8056	25.7944	21.0516	27.5148	21.2134	60.2046	60.6386	70.559	20.5334	20.6819	25.136	32.8887	51.0255	45.2365	23.5257
slr0549	asd	aspartate beta-semialdehyde dehydrogenese	Amino acid biosynthesis	Aspartate family		Fisher						P							118.85	109.019	213.083	94.0256	89.3041	113.349	109.261	167.141	132.004	119.994	134.61	121.912	97.2233	102.808	90.4466	66.4316	89.2566	77.7796	137.749	117.601	152.978	248.58	243.919	268.81	169.276	163.579	160.871	67.1197	95.6052	81.2377	108.11
slr0550	dapA	dihydrodipicolinate synthase	Amino acid biosynthesis	Aspartate family		Fisher				P									100.042	96.0271	154.736	64.2497	68.0145	87.1499	81.6806	139.183	114.75	80.6256	114.258	87.0226	71.1667	59.0999	84.5658	45.7804	57.7857	61.5876	108.132	81.7057	100.11	188.645	196.636	206.683	153.762	107.434	127.256	56.2396	80.3067	73.9801	95.6174
slr0606		hypothetical protein	Hypothetical			CAZy											GT09		46.3715	49.7454	39.5514	36.7412	54.6209	35.8831	47.6037	63.3773	71.0944	44.133	58.7503	63.8845	63.88	95.4134	96.118	73.2788	68.1396	75.0006	52.0472	35.3286	55.8609	45.0464	49.4278	44.8997	69.1621	51.632	66.3647	117.062	114.127	106.149	53.2532
slr0615		ATP-binding protein of ABC transporter	Transport and binding proteins			Fisher, Pereira	P				P		KpsT (Wzt)						75.5302	47.645	55.7062	37.1319	33.7311	44.5966	39.5894	45.7962	45.3643	36.7382	44.2327	43.3354	30.5481	48.794	56.4194	38.6783	40.4245	36.5736	60.7673	49.5383	52.952	31.1063	39.5934	35.8375	57.0615	56.6926	52.2652	53.316	60.0463	57.2066	76.1595
slr0623	trxA	thioredoxin	Biosynthesis of cofactors, prosthetic groups and carriers	Thioredoxin, glutaredoxin and glutathione		Fisher	P		P			P							822.785	701.982	738.27	524.127	492.611	627.955	359.484	297.706	224.184	335.752	357.166	370.852	909.131	883.02	820.258	670.538	512.131	683.347	766.637	936.931	916.949	508.551	525.132	582.113	354.832	733.55	881.507	92.9952	92.531	108.037	764.298
slr0626		probable glycosyltransferase	Other categories	Other		CAZy, Fisher		P									GT02		20.3631	16.6358	18.1231	24.1459	28.5027	15.2009	13.3205	18.5577	18.6988	23.3642	27.6511	32.6253	14.919	8.00359	13.8606	17.1201	14.8979	19.234	19.032	22.0333	14.7716	55.3215	41.5501	45.49	18.1331	19.5572	15.436	51.3969	52.7104	46.606	22.5989
slr0628	rps14	30S ribosomal protein S14	Translation	Ribosomal proteins: synthesis and modification		Fisher						P							327.018	450.36	472.86	880.772	654.156	1203.65	1016.92	793.217	637.254	2157.1	1832.64	1882.54	398.723	428.716	471.268	335.34	199.973	242.984	598.387	742.142	496.935	358.462	474.726	390.77	442.832	441.884	627.79	671.279	599.153	448.684	565.509
slr0650		hypothetical protein	Hypothetical			Fisher	P												42.6416	44.6857	46.8341	68.3348	57.9235	52.6095	34.3441	46.207	47.3597	46.1162	66.9361	55.5317	55.9737	46.2121	34.5138	88.6294	109.417	87.5517	70.71	50.0095	36.3777	70.2663	75.0364	66.9897	62.9193	57.4395	62.5614	22.6261	16.779	17.4486	38.1454
slr0661	proC	pyrroline-5-carboxylate reductase	Amino acid biosynthesis	Glutamate family / Nitrogen assimilation		Fisher	P												40.7657	50.4553	53.9856	53.9699	45.7974	47.7067	47.8881	70.6182	55.6474	33.5826	40.2115	37.367	27.2902	20.7284	31.1254	22.1225	20.2207	27.6947	36.9516	37.1594	46.3226	51.5998	49.5033	47.6679	51.9011	32.1171	32.0529	32.3181	40.5372	42.7105	37.034
slr0721		malic enzyme	Energy metabolism	Pyruvate and aceyl-CoA metabolism		Fisher						P							43.2328	32.1769	23.0151	26.0625	23.2017	25.6303	19.2054	27.7509	25.4078	16.6505	20.4034	20.5626	17.8853	21.7999	28.4957	23.1848	20.0449	25.8957	25.559	16.6085	24.4029	31.1427	23.3533	25.4458	26.0264	31.4158	31.2118	43.0556	45.7853	58.5505	13.6204
slr0728		hypothetical protein	Hypothetical			Pereira							Wzy (WaaL)						13.9919	15.9813	21.7858	21.5312	28.7694	23.1071	18.3586	26.7445	22.6645	14.0922	20.976	16.3758	18.678	38.7777	26.9088	44.6028	41.5812	29.1442	30.2601	12.1636	21.8764	17.2846	10.8551	11.6086	28.9168	21.8622	23.9233	35.8324	27.5213	36.9072	28.526
slr0744	infB	translation initiation factor IF-2	Translation	Protein modification and translation factors		Fisher		P											166.043	184.368	292.164	100.835	122.022	151.394	135.277	199.163	209.135	126.141	177.876	155.56	89.1345	237.682	294.522	135.727	170.332	177.201	265.577	137.533	224.357	169.343	192.679	196.447	382.321	266.125	291.569	90.9944	119.676	107.233	161.628
slr0747	ggtA	glucosylglycerol transport system ATP-binding protein	Transport and binding proteins			Fisher, Pereira					P		KpsT (Wzt)						14.1805	13.0322	18.5073	11.4864	11.8985	6.06066	11.1897	15.5559	13.0855	13.9006	14.5546	12.082	5.18338	3.66852	3.08221	8.41403	12.7407	8.19528	5.26506	7.59085	5.22872	15.989	10.0896	11.7196	12.9997	4.97874	10.2098	8.02689	9.53086	13.2517	1.77532
slr0758	kaiC1	circadian clock protein KaiC homolog	Other categories	Other		Fisher						P							9.85668	19.8158	13.8723	22.0975	23.5861	10.7429	22.6221	27.7401	33.43	20.6891	23.901	20.8336	18.9035	13.622	14.3973	15.9212	22.8767	19.6007	6.64872	6.47269	4.62233	20.1724	20.5093	20.5789	7.57485	6.87844	7.12654	8.01363	9.62131	8.76598	9.9898
slr0776		UDP-3-o-[3-hydroxymyristoyl] glucosamine n-acyltransferase	Fatty acid, phospholipid and sterol metabolism	Fatty acid, phospholipid and sterol metabolism		Fisher			P		P								48.2873	54.1131	44.6988	31.9058	36.0707	30.4876	45.1174	46.0695	51.1362	31.5509	35.773	36.6886	37.425	35.8764	53.16	31.6495	33.8211	32.136	28.01	19.1025	32.6098	22.6955	27.3497	30.5738	38.0078	21.0022	37.2321	98.4163	74.8792	73.8851	24.2437
slr0795	nrsC	cation efflux system protein involved in nickel and cobalt tolerance	Hypothetical			CAZy										GH104			8.81847	5.91432	7.94769	8.77506	9.45538	5.49392	6.96558	5.14689	6.57501	9.67206	11.9572	10.8108	30.5844	9.14588	6.32644	13.7723	18.6254	16.4299	5.81221	5.36537	4.99572	4.54488	5.15993	5.88704	9.15828	5.03277	5.63948	59.3473	51.2844	49.8472	13.2682
slr0804		probable D-alanyl-D-alanine carboxypeptidase	Cell envelope	Murein sacculus and peptidoglycan		Fisher				P									40.927	54.663	63.9272	51.6188	52.7538	38.9767	63.2982	82.4309	65.5007	27.9121	39.1558	41.0045	87.7171	58.7414	76.7453	81.6361	77.5676	77.0395	89.4944	69.9977	93.5792	59.5961	44.7654	54.2158	63.6981	77.9526	84.3997	67.3941	45.6855	58.0635	56.1411
slr0809	rfbB	dTDP-glucose 4,6-dehydratase	Cell envelope	Surface polysaccharides, lipopolysaccharides and antigens		Fisher			P										40.324	43.998	34.2543	35.8837	42.4319	21.2925	24.8233	24.5083	28.2279	33.5835	34.2433	39.0749	19.8909	14.1701	13.8817	27.4632	30.0997	36.4644	28.6541	25.0977	34.4558	47.1542	38.2177	49.2777	24.5689	36.4066	22.4401	42.0121	44.8162	47.7025	33.8366
slr0813		hypothetical protein	Hypothetical			CAZy, Fisher		P									GT21		3.61099	2.97727	7.93062	6.90025	4.59489	4.75575	3.77143	4.27388	4.00944	7.62389	8.18153	11.2159	2.77989	4.32659	2.84574	7.42877	7.42349	6.64326	8.11371	3.45519	5.71187	15.0861	9.22836	11.5399	10.16	4.6071	5.44951	31.0673	20.6474	27.0853	8.09183
slr0820		probable glycosyltransferase	Central intermediary metabolism	Polysaccharides and glycoproteins		Fisher			P		P								6.48763	7.14969	8.68913	4.60496	2.33056	4.25768	5.17897	5.96251	5.91217	4.62018	6.06748	5.8574	9.82399	6.2124	6.76149	6.018	5.9029	5.84496	7.22356	4.07316	4.53688	4.31586	4.80585	4.28239	5.10188	4.88944	8.60072	9.09783	5.81643	7.402	3.65972
slr0827		alanine racemase	Cell envelope	Murein sacculus and peptidoglycan		Fisher				P									31.5448	19.6532	61.442	44.3701	50.5914	54.2631	51.749	70.6693	71.9512	92.7939	111.297	129.823	67.5837	46.9516	63.3943	68.9519	86.591	87.0407	46.0512	34.6571	44.7034	66.6653	103.308	96.7457	40.4937	53.5118	50.8345	222.798	273.839	239.321	47.4573
slr0836	rfbB	dTDP-glucose 4,6-dehydratase	Cell envelope	Surface polysaccharides, lipopolysaccharides and antigens		Fisher			P										10.6558	11.876	14.5297	8.80883	11.732	12.4111	18.3827	20.8844	17.3996	9.19677	13.1521	13.3916	12.9958	15.6477	21.1454	13.7267	14.8068	12.4283	15.028	18.6911	16.0331	16.7425	10.2179	14.6589	15.9075	13.9605	18.4578	19.4762	18.8257	21.5554	14.8637
slr0844	ndhF1	NADH dehydrogenase subunit 5	Photosynthesis and respiration	NADH dehydrogenase		Fisher						P							228.21	228.866	144.391	196.09	202.505	209.232	142.246	188.709	200.258	87.0992	105.851	93.6253	457.769	443.99	544.493	279.256	361.912	265.343	221.966	141.847	172.69	90.2144	86.9823	93.2815	272.888	198.974	186.631	89.6467	90.8178	67.7661	339.76
slr0857		putative transposase [ISY100l: 1346125 - 1347070]	Other categories	Transposon-related functions		Fisher	P												11.6879	16.1687	12.8151	22.981	21.0291	10.5899	10.5478	9.20732	7.17665	24.2554	28.5659	32.5146	11.9702	8.59272	12.374	8.42358	13.5033	10.0565	6.97341	21.2901	5.23152	23.9811	20.9041	20.9745	21.3737	5.26474	17.0107	3.52342	6.9002	4.28595	11.3907
slr0861	purT	glycinamide ribonucleotide transformylase	Purines, pyrimidines, nucleosides and nucleotides	Purine ribonucleotide biosynthesis		Fisher						P							23.6698	20.6453	27.5936	15.8722	17.3627	22.0114	27.6595	34.7108	31.9946	25.2394	27.7588	34.642	25.4978	34.9114	42.4357	15.7907	20.7789	19.6293	47.2985	24.47	36.0387	39.7914	24.1293	27.7839	50.2997	30.8463	36.4415	64.4877	82.8164	84.0401	40.4239
slr0864		ATP-binding protein of ABC transporter	Transport and binding proteins			Fisher, Pereira	P				P		KpsT (Wzt)						30.2881	34.1741	33.4923	34.4686	33.5982	17.3423	14.8448	22.9862	28.2297	29.4985	33.0445	35.749	11.9438	10.5411	24.6671	16.2371	16.8881	23.9856	17.2857	25.0227	21.4212	39.6732	38.4848	41.2603	29.102	25.2995	32.1682	18.2249	24.015	17.2745	14.9626
slr0878		hypothetical protein	Hypothetical			CAZy								CBM50					31.3046	34.542	32.457	16.6743	17.2132	30.4932	41.7841	69.0216	62.7454	32.9537	35.6316	55.5224	22.1567	27.0224	16.8247	29.7495	40.4484	19.9085	18.8563	12.8008	24.201	21.1657	39.0042	39.5654	27.9277	24.616	17.455	35.2439	34.1519	41.4163	20.9288
slr0896		multi-drug efflux transporter	Transport and binding proteins			Pereira							Wzx						4.41581	5.26124	6.03327	2.3403	3.72537	3.22006	3.193	4.2385	3.08369	8.46344	8.71008	7.36823	2.61712	2.86541	7.04124	8.89569	6.11525	6.39132	5.24744	2.38808	4.35918	15.97	9.81122	11.001	2.22234	6.79934	2.85145	30.1537	20.4612	25.5636	12.6808
slr0897		probable endoglucanase	Central intermediary metabolism	Polysaccharides and glycoproteins		CAZy								CBM02		GH009			17.3198	14.8354	22.2342	11.8074	16.7006	17.0498	14.5171	18.9065	19.8681	10.5992	13.1153	14.0799	20.3703	24.4945	30.8259	34.1291	43.7572	37.503	18.2466	14.4023	18.5671	18.2183	13.4805	15.1376	17.0789	15.6791	14.4814	40.5725	30.0158	41.3826	34.7012
slr0942		alcohol dehydrogenase [NADP+]	Energy metabolism	Sugars		Fisher					P	P							83.6799	61.6378	42.226	56.7289	45.5046	41.4024	64.6454	73.937	79.1669	47.9541	46.3367	47.5334	102.201	202.052	222.213	45.133	48.1701	50.1504	115.344	70.5954	97.3013	40.4294	54.5267	51.0016	128.808	105.888	108.962	88.9284	69.4717	62.5606	89.5031
slr0946	arsC	arsenate reductase	Other categories	Drug and analog sensitivity		Fisher, Pereira							Wzb						7.03115	5.54551	1.29557	14.997	7.10456	10.9572	4.55761	9.87253	8.91505	13.9171	12.8336	12.7465	7.39578	7.0309	11.9227	13.4142	14.4392	16.2838	5.23688	4.05944	1.7629	9.21328	9.0966	13.686	4.34519	2.746	0	17.9972	20.8847	25.5543	12.1131
slr0947	rpaB, ycf27	response regulator for energy transfer from phycobilisomes to photosystems	Regulatory functions			Fisher	P	P											89.6607	69.117	55.3769	60.5601	64.09	92.2714	96.771	97.1235	90.4401	89.834	72.9272	73.8656	47.928	56.8406	70.9964	56.3937	65.8312	66.5103	84.9423	51.4614	55.0032	50.2742	58.3639	48.5437	75.0434	48.0528	54.689	133.526	147.33	90.9403	67.8133
slr0958	cysS	cysteinyl-tRNA synthetase	Translation	Aminoacyl tRNA synthetases and tRNA modification		Fisher			P		P								23.4724	25.9887	26.9581	37.9645	28.8528	32.7054	27.8406	39.5247	34.5901	41.9637	53.8707	51.9976	15.8729	22.5162	32.0803	23.0971	33.5787	27.8759	36.768	16.8915	31.9129	49.1403	54.7528	57.849	50.7811	31.2711	33.2274	51.2356	58.0955	57.1814	23.6727
slr0977		ABC transporter, permease component	Transport and binding proteins			Fisher, Pereira					P		KpsM (Wzm)						38.2407	41.0961	31.1842	175.781	99.4909	96.7458	34.5255	45.1563	44.5256	57.4333	44.7445	48.4662	86.4202	18.7841	20.4928	275.329	290.379	208.01	34.139	22.9339	19.9663	31.5623	31.3413	34.9314	25.5608	27.8354	13.4965	22.0936	25.221	22.8434	57.1536
slr0982	rfbB	probable polysaccharide ABC transporter ATP binding subunit	Transport and binding proteins			Fisher, Pereira			P		P		KpsT (Wzt)						89.2628	87.4971	55.2697	337.801	260.942	245.512	70.523	102.458	113.984	104.842	87.3648	102.552	178.571	73.8765	62.079	609.071	733.136	508.176	77.1346	101.892	40.6357	53.1638	69.0042	84.5569	66.7	101.395	51.4021	15.7631	17.1732	17.4927	79.2806
slr0983	rfbF	glucose-1-phosphate cytidylyltransferase	Cell envelope	Surface polysaccharides, lipopolysaccharides and antigens		Fisher			P		P								89.2628	87.4971	55.2697	337.801	260.942	245.512	70.523	102.458	113.984	104.842	87.3648	102.552	178.571	73.8765	62.079	609.071	733.136	508.176	77.1346	101.892	40.6357	53.1638	69.0042	84.5569	66.7	101.395	51.4021	15.7631	17.1732	17.4927	79.2806
slr0984	rfbG	CDP-glucose 4,6-dehydratase	Cell envelope	Surface polysaccharides, lipopolysaccharides and antigens		Fisher			P										59.6943	51.7055	43.7149	200.257	133.796	159.192	51.1581	71.4349	75.6884	68.5082	57.571	65.3797	160.017	42.2981	28.6309	375.631	405.802	300.916	47.2079	60.7825	27.3526	27.546	43.2354	49.1084	36.677	60.2529	27.6757	20.28	17.9255	18.32	40.2479
slr0985	rfbC	dTDP-4-dehydrorhamnose 3,5-epimerase	Cell envelope	Surface polysaccharides, lipopolysaccharides and antigens		Fisher			P										86.3588	80.4222	45.3145	260.407	228.917	251.225	79.8996	130.092	145.982	90.2216	80.7888	94.2716	306.91	48.0223	66.1817	651.239	889.537	599.073	110.72	112.961	51.7343	39.9182	71.9499	75.5449	55.9555	119.977	62.7281	25.3461	26.746	23.2949	76.5615
slr0993		putative peptidase	Cell envelope	Membranes, lipoproteins and porins		CAZy								CBM50					326.98	319.768	159.332	914.732	1034.05	376.589	139.359	186.11	180.609	123.597	165.06	138.803	331.287	356.686	507.657	289.574	353.478	437.726	158.833	169.177	193.685	74.3182	102.258	167.74	131.061	193.481	226.573	97.8993	89.3862	107.972	276.088
slr1022	argD	N-acetylornithine aminotransferase	Amino acid biosynthesis	Glutamate family / Nitrogen assimilation		Fisher				P		P							79.8892	84.6834	60.5391	75.3938	87.5497	65.6253	44.0802	65.0474	67.0234	49.3596	71.239	62.0074	84.3695	95.4295	115.048	59.7148	75.4754	82.0235	85.0959	64.0601	94.849	78.1654	88.826	94.9708	84.7126	77.7338	87.5736	25.6442	33.8489	35.1436	93.8929
slr1037		two-component response regulator CheY subfamily	Regulatory functions			Fisher	P	P											21.8769	22.5724	18.138	32.2236	27.6652	49.3073	16.0727	24.2793	19.6131	41.9242	35.0435	36.5768	22.2668	0	19.0762	32.6026	26.8121	21.7117	19.5383	21.0744	16.7476	26.7391	31.8908	22.0497	18.1773	11.4867	0	46.8618	52.1348	38.1564	24.6317
slr1041		two-component response regulator PatA subfamily	Regulatory functions			Fisher	P	P											20.7109	12.7466	15.9084	14.2146	16.2267	21.3994	10.0004	12.8256	9.58167	14.6369	13.0632	19.6338	14.6899	14.9759	15.4125	16.8947	18.7093	18.6933	12.959	16.9009	15.2027	29.5029	29.1325	24.595	14.3241	22.7139	17.3916	31.2325	30.4319	26.9189	22.8918
slr1042		two-component response regulator CheY subfamily	Regulatory functions			Fisher		P											194.42	152.423	197.347	209.436	158.524	424.018	145.918	205.47	209.194	104.515	149.953	161.815	126.814	141.218	147.315	150.08	144.413	160.444	238.461	187.258	169.337	250.706	210.629	225.032	178.934	263.199	190.264	381.733	364.138	270.445	214.045
slr1050		hypothetical protein	Hypothetical			CAZy											GT39		15.2222	22.7912	40.4026	47.6495	36.1217	42.574	28.1938	28.4139	23.8916	39.5024	44.4404	47.0599	31.7401	13.8017	20.7838	29.2737	31.1225	21.677	33.1919	27.7045	35.6796	25.6877	25.7709	25.3254	25.1484	28.5213	32.1334	84.7597	68.8788	66.8399	39.5608
slr1063		probable glycosyltransferase	Other categories	Other		CAZy, Fisher		P	P								GT02,GT04		25.4424	26.1685	26.6427	120.81	58.3331	54.5007	39.0588	36.164	37.2292	49.0486	34.2951	26.4628	106.952	37.4223	20.5289	165.916	157.672	105.277	30.0138	59.5152	10.9082	15.854	19.8239	16.6261	28.9806	50.7688	14.8565	1.57185	1.19593	0.868462	55.8776
slr1064		probable glycosyltransferase	Cell envelope	Surface polysaccharides, lipopolysaccharides and antigens		CAZy, Fisher			P								GT04		42.7628	49.5547	30.0193	171.091	96.075	90.5721	50.8797	57.9718	54.8081	54.9299	41.257	43.6704	109.905	43.0684	20.0858	247.25	304.056	188.083	48.4816	78.6497	22.5325	16.835	26.8426	27.5785	32.5575	74.1341	29.7051	2.02526	2.44185	1.75617	52.9907
slr1065		probable glycosyltransferase	Other categories	Other		CAZy, Fisher		P									GT02		53.0892	42.2867	39.218	186.326	116.663	86.1486	57.0295	57.0817	65.6992	62.6427	44.2738	46.5589	151.217	50.3843	35.9413	228.743	248.232	184.426	65.9994	118.389	33.7804	12.6537	19.816	24.3765	39.2882	83.0402	39.0425	2.53917	1.66365	2.45661	59.4652
slr1066		unknown protein	Unknown			CAZy											GT04		98.2516	70.7725	76.8016	308.139	186.158	165.827	118.43	128.153	138.606	128.113	106.463	101.839	299.073	108.926	74.6096	453.801	541.397	340.921	112.791	190.659	55.5313	37.9848	57.6062	67.091	74.1163	141.571	70.9915	62.825	57.4072	42.1083	109.947
slr1067		UDP-glucose 4-epimerase	Energy metabolism	Sugars		Fisher			P										98.2516	70.7725	76.8016	308.139	186.158	165.827	118.43	128.153	138.606	128.113	106.463	101.839	299.073	108.926	74.6096	453.801	541.397	340.921	112.791	190.659	55.5313	37.9848	57.6062	67.091	74.1163	141.571	70.9915	62.825	57.4072	42.1083	109.947
slr1070		unknown protein	Unknown			CAZy, Fisher		P									GT02		26.486	23.6951	20.7228	125.337	59.8565	52.1961	27.5534	25.1989	33.9745	43.4472	30.3542	30.2176	106.369	18.9801	21.3499	150.266	201.632	131.044	42.8714	54.4782	12.916	9.63862	19.3141	22.1323	11.4334	48.4829	20.1696	1.43207	1.15218	2.13675	35.3609
slr1072		GDP-D-mannose dehydratase	Cell envelope	Surface polysaccharides, lipopolysaccharides and antigens		Fisher					P								73.6932	61.9295	39.1094	228.171	144.529	84.2326	50.9311	65.526	67.699	53.528	42.2304	48.5695	213.006	35.4604	31.445	219.175	310.962	202.566	67.5578	120.835	45.0802	19.853	27.8117	28.0894	51.8481	98.0667	37.4918	29.8947	23.8585	20.951	46.5443
slr1073		unknown protein	Unknown			CAZy											GT04		51.2016	35.6768	34.3408	164.639	79.7084	90.5207	47.0202	44.9864	48.4983	56.1964	35.7124	47.413	213.422	48.6986	31.9139	287.427	338.205	191.929	68.1886	123.047	26.5764	12.6667	22.2887	22.2148	30.0016	90.0962	36.9738	3.56667	3.43356	3.86072	76.7318
slr1074		unknown protein	Unknown			Pereira							Wzy (WaaL)						51.2016	35.6768	34.3408	164.639	79.7084	90.5207	47.0202	44.9864	48.4983	56.1964	35.7124	47.413	213.422	48.6986	31.9139	287.427	338.205	191.929	68.1886	123.047	26.5764	12.6667	22.2887	22.2148	30.0016	90.0962	36.9738	3.56667	3.43356	3.86072	76.7318
slr1076		probable glycosyltransferase	Other categories	Other		CAZy											GT04		42.0213	30.7573	22.495	115.726	68.5044	56.8517	22.8833	26.2878	23.4606	36.6577	22.6124	29.4311	123.338	38.8075	23.8993	176.022	188.173	143.83	48.8401	97.8032	28.7902	10.0077	18.3733	15.1437	26.5831	64.68	28.4257	11.7541	8.09538	8.32315	57.1607
slr1077		probable glycosyltransferase	Other categories	Other		CAZy											GT04		47.0746	31.2256	23.3897	108.051	88.6726	77.6309	24.0018	24.8575	30.4728	47.0005	24.5734	37.2941	124.621	25.1868	26.4147	155.951	206.777	139.452	36.1964	76.8372	37.0109	10.4534	20.1966	21.6491	20.0981	63.7089	31.4945	18.2922	12.692	18.5503	49.9825
slr1078		similar to UDP-glucose 4-epimerase	Energy metabolism	Sugars		Fisher			P										58.0611	37.1475	40.4019	114.46	103.305	206.247	78.9029	94.4518	103.266	96.5034	73.228	81.6185	136.067	63.7232	21.0757	167.763	233.627	175.072	45.0197	103.515	37.9547	14.7466	20.973	26.9689	39.949	124.504	50.3954	40.0133	22.7455	32.3243	40.7037
slr1085		probable glycosyltransferase	Other categories	Other		CAZy, Fisher					P						GT04		33.8182	30.3861	19.8979	94.7344	78.8018	54.1673	27.1614	49.0095	43.8194	40.5627	35.9489	39.8679	102.854	30.5674	26.3093	121.368	191.162	131.455	50.1131	55.2454	25.122	27.0861	36.3785	35.9482	16.1733	55.1263	32.7258	29.3959	30.1348	36.3594	35.6613
slr1113		ATP-binding protein of ABC transporter	Transport and binding proteins			Fisher, Pereira							KpsT (Wzt)						33.2884	21.9464	25.3243	31.6584	28.4253	51.5189	44.6902	49.4953	54.7431	50.8332	46.3677	63.6066	32.3797	47.2237	41.0541	34.0655	37.7351	33.0618	34.296	18.5473	25.2837	40.4505	50.9015	50.9622	18.7656	37.6353	19.7241	36.9167	38.3378	32.7962	85.1747
slr1118		probable UDP-N-acetyl-D-mannosaminuronic acid transferase	Cell envelope	Surface polysaccharides, lipopolysaccharides and antigens		CAZy											GT26		25.2685	9.60068	8.25719	11.1791	15.39	25.4538	15.4601	29.3619	27.0454	19.6023	16.6013	15.4007	31.5935	57.8009	44.1659	38.476	25.4716	24.92	62.976	54.7412	20.9251	43.5439	41.2242	40.5119	39.0939	79.8025	26.223	18.3258	21.4627	15.8447	64.1605
slr1120		type 4 prepilin-like proteins leader peptide processing enzyme	Cellular processes	Chemotaxis		Fisher	P												30.3648	46.8945	35.0282	24.2283	16.646	17.3336	64.9651	63.9576	60.3611	26.6073	20.6597	29.6324	42.9892	42.3584	56.395	21.6648	23.244	22.8678	32.4464	31.0702	26.3298	21.8448	19.1366	17.8863	32.5506	33.6909	27.1053	28.613	19.4062	22.9429	59.2084
slr1125		probable glucosyl transferase	Biosynthesis of cofactors, prosthetic groups and carriers	Carotenoid		CAZy											GT01		3.68484	7.02133	10.3644	2.518	7.0511	2.85872	8.3708	10.2564	10.3554	4.98753	3.41119	5.53209	7.91259	15.129	12.5487	5.87062	7.05137	3.89884	6.66951	6.12747	7.07171	5.57651	4.06171	3.80926	11.502	1.81352	11.3618	14.3601	13.9176	17.9375	2.43481
slr1133	argH	L-argininosuccinate lyase	Amino acid biosynthesis	Glutamate family / Nitrogen assimilation		Fisher					P								27.1134	35.6805	28.4066	26.0713	28.8227	26.5378	34.2526	40.6119	46.4481	25.1232	31.0829	27.6758	40.8327	35.3923	62.4323	42.8729	51.6789	48.6958	31.4588	35.481	40.6856	17.8694	14.2685	17.0962	45.0834	36.7145	33.4026	11.2463	16.8193	23.0613	27.4882
slr1139	trxA	thioredoxin	Biosynthesis of cofactors, prosthetic groups and carriers	Thioredoxin, glutaredoxin and glutathione		Fisher	P		P			P							76.4333	39.2817	69.8374	23.2686	28.3492	80.5426	74.8412	126.364	69.0043	50.821	80.4607	71.0286	33.3272	84.1301	78.5917	32.4142	51.2522	54.3846	126.74	55.3638	67.5936	29.1853	31.0872	26.1746	112.489	84.2685	77.6971	71.7931	52.7942	55.2828	39.0177
slr1140		DegT/DnrJ/EryC1/StrS family protein	Other categories	Other		Fisher		P											27.5983	34.8591	30.8996	14.811	14.2513	15.757	23.3929	38.6306	32.4781	15.3079	26.6859	20.3794	22.9412	24.4317	31.1768	16.956	36.8631	28.2283	29.9012	30.8214	44.0287	9.44255	14.788	13.2325	36.3592	35.2209	37.9125	19.4576	25.887	20.7872	16.4398
slr1149		ATP-binding protein of ABC transporter	Transport and binding proteins			Fisher, Pereira					P		KpsT (Wzt)						10.1192	8.19647	13.3006	35.2431	36.5682	32.7665	19.6621	22.3596	23.9582	23.6437	23.2189	26.3174	14.5377	28.4732	17.506	25.1315	28.4175	26.4407	27.4186	20.8856	27.9889	27.5759	26.7877	28.7062	20.6204	21.1669	24.5203	18.4028	25.025	23.7305	14.8727
slr1163		unknown protein	Unknown			Fisher					P								16.6847	8.93707	12.6507	13.5543	11.1909	9.48247	6.73762	11.0049	9.62701	7.31445	11.1162	12.0897	8.78425	13.2596	11.4379	11.3103	8.71864	10.7515	17.6402	15.6348	13.8971	6.13581	7.24543	10.5015	6.34349	12.949	15.5082	14.952	19.585	17.6719	9.45678
slr1166		UDP-glucose:tetrahydrobiopterin glucosyltransferase	Energy metabolism	Sugars		CAZy											GT04		10.6124	23.6974	32.3306	13.2494	7.01524	10.8246	21.7377	28.2476	23.949	8.27569	11.5809	9.87022	9.91381	24.7591	33.0044	9.35698	12.1321	9.26148	19.2209	11.8105	21.5247	5.91282	4.86267	4.42476	39.9119	17.9301	23.8041	14.294	9.22572	13.0055	10.7646
slr1212		similar to two-component sensor histidine kinase	Regulatory functions			Fisher						P							1.35543	1.6475	2.72764	6.20545	5.89135	2.53313	5.08757	5.67322	6.83954	3.10035	2.50251	3.68989	5.52963	9.1504	9.47515	10.622	10.8185	9.6839	6.61378	4.98906	4.44285	5.33274	4.388	3.53649	7.5005	6.62332	6.70002	2.5165	2.54014	2.51461	5.79836
slr1213		two-component response regulator AraC subfamily	Regulatory functions			Fisher		P											12.0601	8.67581	15.2128	10.2987	9.82483	8.55343	23.2732	21.1135	24.6714	30.0414	20.8673	28.2982	5.47068	26.1243	21.2189	14.8407	14.7885	15.7366	17.5615	13.6039	10.0327	11.1458	13.0816	12.8246	16.2281	17.3745	15.1574	45.7146	37.1911	32.9269	8.40228
slr1216		Mg2+ transport protein	Transport and binding proteins			Fisher, Pereira							KpsF						8.44801	10.5637	7.25476	11.5025	17.7067	11.0476	7.29899	8.38004	10.9301	6.66412	8.30255	7.59921	12.8904	13.3786	28.9628	16.4484	10.4616	17.5666	14.1851	8.72206	15.3648	8.09212	5.17132	6.95322	12.3959	8.43112	14.5925	14.3366	10.3523	14.4694	8.00325
slr1224		ATP-binding protein of sugar ABC transporter	Transport and binding proteins			Fisher, Pereira					P		KpsT (Wzt)						15.3469	16.9686	12.7056	15.0634	22.7763	18.9889	15.8608	20.232	19.5977	13.6556	16.9805	16.5089	17.5845	28.2008	16.168	18.5919	14.0973	14.3278	18.8788	17.6227	21.0259	22.4073	18.8909	18.7792	28.6594	24.4888	26.7144	66.2448	54.0505	65.3426	22.2219
slr1250		phosphate transport ATP-binding protein PstB homolog	Transport and binding proteins			Fisher, Pereira					P		KpsT (Wzt)						1.71402	3.06021	7.50465	18.0416	26.2777	34.9706	4.77293	4.51539	4.0963	7.24953	7.16956	6.2503	135.037	93.5721	86.4461	124.508	195.448	141.911	8.64448	5.51337	3.3457	5.75297	7.09633	6.92337	3.74703	3.13495	9.20683	10.38	7.95215	7.07261	1.26529
slr1271		probable UDP-N-acetyl-D-mannosaminuronic acid transferase	Cell envelope	Surface polysaccharides, lipopolysaccharides and antigens		CAZy											GT26		11.8324	20.7076	12.7043	17.4399	14.53	23.7201	26.3554	34.1453	30.1361	22.2758	28.4566	26.3196	24.9003	35.7656	42.3393	18.9434	24.2117	20.7651	37.6963	19.5394	25.2091	24.363	25.8686	29.6783	23.2806	21.1039	24.3084	21.9478	28.0795	33.2189	24.1853
slr1280	ndhK	NADH dehydrogenase subunit NdhK	Photosynthesis and respiration	NADH dehydrogenase		Fisher						P							515.995	620.17	342.855	245.123	223.884	182.75	177.402	179.781	164.382	136.436	140.833	123.503	234.4	186.158	179.46	135.56	123.143	134.694	168.744	179.338	204.787	75.6856	93.4446	103.776	168.488	191.733	179.562	57.1826	87.1803	82.4642	196.371
slr1283		putative transposase [ISY508b: 1877114 - 1878081]	Other categories	Transposon-related functions		Fisher	P												4.52104	17.5408	16.5942	11.5725	13.1021	12.1709	10.1214	12.1517	10.9853	28.9985	38.6358	27.9721	7.66627	0	10.827	14.926	10.7264	12.8974	8.90294	9.79361	2.70474	24.6193	23.0145	25.2651	4.0178	4.36793	13.0619	4.11101	7.9264	4.74109	2.62836
slr1291	ndhD2	NADH dehydrogenase subunit 4	Photosynthesis and respiration	NADH dehydrogenase		Fisher						P							267.886	139.443	50.7093	144.526	109.392	74.9525	10.5161	14.8078	11.806	94.4912	118.978	77.7079	113.589	20.1752	22.362	23.7388	30.7795	36.6096	20.8933	10.6571	10.7294	239.175	165.392	155.153	13.7806	12.6689	11.1518	115.178	163.761	109.768	63.8069
slr1305		two-component response regulator	Regulatory functions			Fisher		P											15.3208	13.7752	13.4463	7.8609	10.0231	7.35581	7.46562	9.08655	7.75886	7.42297	9.36818	10.6233	8.56874	10.7359	4.63947	11.1721	10.9944	9.09992	5.03514	11.0926	6.2703	13.6509	12.3319	10.2769	6.39514	9.48185	6.10287	6.25909	5.62128	8.45968	7.23748
slr1318	fecB	iron(III) dicitrate transport system ATP-binding protein	Transport and binding proteins			Fisher, Pereira							KpsT (Wzt)						41.5923	30.5054	62.5906	69.7113	71.8017	98.1784	52.4237	26.4102	46.2702	27.5519	25.9125	37.1537	9.05518	20.0481	16.8046	17.3064	17.7297	17.1294	9.76818	22.9509	10.6111	15.3852	18.7546	17.6486	8.61952	12.9716	11.8159	30.3952	30.1791	33.423	20.1344
slr1324	hik23	two-component hybrid sensor and regulator	Regulatory functions			Fisher					P								15.0048	12.9669	13.6886	23.4783	23.0848	25.6555	11.1257	11.8306	12.5849	21.4192	19.5501	22.7677	10.1771	15.8823	8.86462	33.6452	25.3073	28.5705	12.3032	9.37889	12.8966	26.4248	25.8788	28.5746	10.4969	18.2581	16.3161	58.4202	60.4973	63.0616	17.1467
slr1348	cysE	serine acetyltransferase	Amino acid biosynthesis	Serine family / Sulfur assimilation		Fisher					P								21.6405	21.652	27.629	17.8528	19.775	32.4679	20.4076	24.4877	23.1684	17.9622	29.2452	22.966	12.4878	13.1657	9.69782	12.7197	14.0131	15.7319	18.24	23.806	27.0621	28.7137	24.0544	30.1521	32.3882	22.7087	28.204	10.4465	18.6819	21.0599	15.7859
slr1351	murF	UDP-N-acetylmuramoylalanyl-D-glutamyl-2 6-diaminopimelate--D-alanyl-D-alanine ligase	Cell envelope	Murein sacculus and peptidoglycan		Fisher				P									9.25401	20.2001	27.6219	13.4228	14.8555	12.0959	14.4189	16.3175	12.9504	23.3473	24.7379	25.4321	13.0288	18.1617	20.0572	13.3201	12.3831	10.9918	21.3763	15.4446	21.0608	34.9176	31.3161	29.9462	34.4203	16.5934	23.2127	80.6011	74.4672	78.3701	18.8218
slr1357		putative transposase [ISY100c: 1098251 - 1099197]	Other categories	Transposon-related functions		Fisher	P												0	2.25255	0	0.558521	1.77001	0	0	0.104977	0.176661	0.152068	0.385293	0	0.474931	0	0	0	0.183659	0.539601	0	0.917346	0	1.22706	1.0037	0.263759	2.02444	0	0	0.513631	0.310385	0.841798	0
slr1367		glycogen phosphorylase	Central intermediary metabolism	Polysaccharides and glycoproteins		CAZy, Fisher					P						GT35		90.5993	91.3797	73.0224	66.975	92.7676	76.9865	31.0128	39.9346	45.0888	47.2426	59.8652	54.3958	54.4604	76.4841	117.18	117.094	149.62	162.531	55.5305	40.9931	48.9533	30.8355	35.1335	30.8622	62.3734	52.0693	65.4583	15.7734	14.8705	16.7755	60.1517
slr1384		hypothetical protein	Hypothetical			CAZy											GTnc		12.0083	11.7595	22.742	26.7399	22.4593	33.0846	16.8295	28.2632	22.3845	15.3952	23.9695	23.0582	14.8418	5.76302	7.35552	18.914	13.123	15.043	16.6207	12.8363	16.1628	29.6168	28.4043	26.8877	14.899	13.5626	10.834	33.9002	40.0572	46.1813	13.8216
slr1400	hik38	two-component hybrid sensor and regulator	Regulatory functions			Fisher	P	P											25.7794	19.8431	27.2642	55.5698	40.4776	54.9366	38.8806	63.4114	69.6362	54.0135	54.3365	72.512	50.3867	44.0151	34.4959	75.7225	84.2641	72.0383	34.8144	39.1671	24.8155	82.5281	80.0692	73.911	39.0476	37.832	22.9126	126.021	113.73	95.7129	32.3412
slr1428		hypothetical protein	Hypothetical			Fisher		P											13.449	20.6553	17.7875	25.6447	26.2114	19.4496	11.3113	18.0991	17.3467	13.9972	20.7019	17.2327	14.2622	19.8861	18.7647	25.5267	28.529	29.7684	17.349	12.4421	17.7666	19.1182	20.4734	23.1337	16.1777	11.2041	16.7828	21.2003	23.242	30.1234	15.7356
slr1448		fructokinase	Energy metabolism	Sugars		Fisher					P								30.3759	16.1102	22.5646	27.6073	22.8137	29.3564	13.6556	24.9073	29.9084	12.6634	17.2948	18.5922	11.2202	13.5429	9.76072	21.8005	22.4001	27.0298	11.3932	11.6312	11.5415	17.8085	12.9405	19.7558	9.18517	16.0796	23.6599	23.3161	22.4722	27.5508	13.4867
slr1455	cysA	sulfate transport system ATP-binding protein	Transport and binding proteins			Fisher, Pereira					P		KpsT (Wzt)						5.85813	3.56594	7.46241	656.966	403.55	23.2452	9.9775	8.6903	11.3395	14.7267	9.72712	13.6474	10.8573	8.09218	7.59141	11.84	10.8518	9.23107	10.5606	7.62318	11.459	170.966	189.48	208.282	24.3948	18.601	17.1037	23.4937	20.8623	16.8879	10.3871
slr1456	pilA4	type 4 pilin-like protein, or general secretion pathway protein G	Unknown			Fisher	P												3.18771	5.98121	8.33798	148.41	87.7671	19.0615	10.5311	12.8736	16.5429	12.9535	12.307	14.7691	10.9574	9.49045	4.63324	7.64257	6.88202	8.02462	21.4404	4.0702	11.6461	63.6539	54.9185	64.8105	10.0115	5.3992	12.473	33.7303	34.9127	31.4796	2.2961
slr1474		hypothetical protein	Hypothetical			Fisher		P											16.1663	24.4308	20.3542	32.4703	35.2281	32.2838	25.8746	33.377	30.2746	28.4287	38.3535	33.4899	8.64627	6.51839	11.4552	13.9926	20.1458	18.5801	26.6626	21.3935	21.2664	78.7322	83.7578	104.802	27.2456	17.3001	24.782	14.9764	23.8933	21.4134	22.0734
slr1488		multidrug resistance family ABC transporter	Transport and binding proteins			Fisher, Pereira					P		KpsT (Wzt)						47.4424	21.0092	74.7633	152.232	135.608	181.965	19.5237	2.03487	12.9132	3.22028	3.15991	3.94786	1.97446	1.52286	1.39039	3.31565	3.58036	3.83047	1.29311	3.20671	0.404693	4.4915	2.36746	2.86091	0.746461	3.17834	2.40412	11.6217	10.4734	12.4547	0.521966
slr1494		MDR (multidrug resistance) family ABC transporter	Transport and binding proteins			Fisher, Pereira							KpsT (Wzt)						9.63624	8.41367	13.5663	10.2352	10.9432	10.9758	5.76526	5.2472	5.70142	10.0365	11.1237	9.66017	6.02111	6.12973	5.4825	8.32011	10.6736	8.66259	6.83049	8.40728	7.18181	17.1446	11.0167	10.5215	11.5456	8.95903	6.81258	21.8916	16.3064	17.3062	7.57785
slr1508		probable glycosyltransferase	Other categories	Other		CAZy											GT04		46.6859	34.7694	51.2903	43.4117	55.0927	45.8996	49.8965	71.6377	71.2263	41.6845	52.1075	46.1954	87.7386	100.762	81.8498	83.9832	96.6081	83.0817	67.4624	37.2347	52.7245	36.2258	35.7211	38.4616	47.0542	58.0506	58.1931	42.7939	35.7285	40.3549	58.5459
slr1515	ictB	putative membrane protein required for bicarbonate uptake	Hypothetical			Pereira							Wzy (WaaL)						42.3765	29.0891	25.8269	39.8709	40.1607	36.976	27.5564	33.0802	33.6762	26.8409	28.9889	28.8791	25.3606	23.7067	30.0313	47.9446	51.3562	41.5961	37.1015	20.1417	25.3618	28.961	25.9683	30.5483	60.9739	30.0714	35.1267	82.3306	72.2025	75.1149	37.7984
slr1516	sodB	superoxide dismutase	Cellular processes	Detoxification		Fisher	P												629.903	630.524	205.235	612.743	629.81	698.613	141.571	175.047	109.975	600.849	508.566	475.96	1091.95	1156.52	954.754	1446.88	1636.09	1114.81	435.029	479.127	462.36	2027.85	1110.83	1176	368.05	326.828	328.714	202.213	759.041	425.779	582.306
slr1523		putative transposase	Other categories	Transposon-related functions		Fisher						P							4.32203	3.5231	4.3029	24.8257	10.9433	7.20065	5.39728	5.37631	3.24959	23.0333	20.2787	17.4814	3.88638	6.04095	1.14205	5.01568	4.33373	5.55946	6.48952	9.5604	3.91283	21.3985	22.4858	18.4901	2.89645	5.43792	3.03574	6.35592	10.2944	4.6373	11.7202
slr1535		hypothetical protein	Hypothetical			CAZy										GHnc			9.75022	9.60459	12.7059	33.4491	51.5076	57.3274	61.4305	78.309	89.6988	45.2281	43.5903	48.4056	39.1938	87.7942	137.554	51.7711	51.1683	56.6987	47.5929	29.9513	65.1747	33.0906	34.3011	32.2858	68.0023	43.6789	61.7239	45.4922	44.8674	38.1672	59.1313
slr1536	recQ	ATP-dependent DNA helicase RecQ	DNA replication, restriction, modification, recombination and repair			Fisher	P												4.56966	6.20379	12.7923	10.0128	11.146	17.35	16.607	25.1905	24.5724	21.2503	24.5173	27.2197	10.004	15.8032	18.0306	13.9067	11.0417	14.174	12.4948	6.64632	15.1811	16.4308	14.8022	17.986	8.07535	14.3491	18.3743	47.2107	45.1264	42.7888	13.3356
slr1537		unknown protein	Unknown			CAZy, Fisher		P									GT02		5.90846	8.13992	12.1375	10.2413	10.7234	5.91402	8.30553	9.55559	11.9761	9.95513	12.6994	12.922	7.3326	2.40896	6.45919	10.6596	11.6856	9.16595	7.97187	9.05899	8.36603	7.23652	8.38112	7.93625	15.0941	14.033	13.4516	17.4825	16.2941	12.3708	4.61805
slr1543		DNA-damage-inducible protein F	DNA replication, restriction, modification, recombination and repair			Pereira							Wzx						21.701	23.0024	11.9956	16.6623	16.9484	14.7987	17.5432	20.8004	19.6868	13.4302	14.7744	11.3639	18.4256	24.0389	16.9155	18.8285	16.2308	20.4521	14.2838	14.3444	13.2712	17.022	10.8475	10.2794	22.2056	12.8054	17.8461	17.9869	17.9732	21.2719	15.8875
slr1550	lysS	lysyl-tRNA synthetase	Translation	Aminoacyl tRNA synthetases and tRNA modification		Fisher		P											11.7564	27.19	29.4118	12.1327	15.8367	12.245	16.581	20.9019	19.7115	12.4925	16.898	15.9028	15.2137	16.0865	23.4864	9.24276	12.1964	10.0603	28.0996	34.4934	32.3331	9.95599	8.70116	11.8191	37.3397	21.138	32.7051	9.04518	15.4644	12.5014	19.8336
slr1556		2-hydroxyacid dehydrogenase homolog	Other categories	Other		Fisher						P							43.9318	27.7334	21.9429	42.2845	34.5352	35.8618	21.4284	22.7534	18.2742	26.0123	24.9643	29.4205	52.8213	32.1021	23.8636	73.452	65.9699	68.1006	32.1503	42.4374	26.2456	27.8608	24.3436	23.3379	35.0223	22.4498	23.2262	38.1676	29.9406	28.8407	30.4797
slr1564	sigF	group 3 RNA polymerase sigma factor	Transcription	RNA synthesis, modification and DNA transcription		Flores													98.7593	137.076	129.131	93.4291	80.6749	145.287	134.269	195.559	164.474	61.2772	82.0617	63.7939	136.567	133.926	112.264	223.64	222.334	216.115	175.842	175.19	164.376	205.708	214.913	242.512	144.829	182.478	140.455	62.6372	82.8689	67.5358	99.411
slr1566		hypothetical protein	Hypothetical			CAZy, Fisher, Pereira		P					Alg8, BscA				GT02		22.0998	22.7625	19.1805	17.4156	12.8331	22.5432	40.0329	46.1919	43.1808	16.1342	16.3466	20.1861	26.8201	27.8118	26.8438	21.2765	26.7331	20.1267	14.1153	13.4442	15.3301	23.5103	18.0213	17.1853	9.57021	16.9588	20.439	19.3423	29.2561	22.902	20.6298
slr1584		two-component transcription regulator OmpR subfamily	Regulatory functions			Fisher	P	P											39.5135	48.6545	85.1884	38.6028	35.7342	63.4349	61.0487	76.2747	73.935	30.4971	38.1636	35.2131	56.6168	126.76	86.0089	44.8798	48.6063	48.3292	164.723	98.2047	86.0408	71.2336	49.4527	53.5914	140.015	163.389	133.44	17.4187	20.8002	18.3883	96.9597
slr1604	ftsH	cell division protein FtsH	Cellular processes	Cell division		Fisher	P												675.851	351.836	221.925	208.201	235.901	267.158	209.835	217.623	217.544	446.458	426.679	414.406	237.986	275.148	348.338	137.963	168.392	179.513	171.984	140.32	145.395	329.601	254.287	306.417	159.898	146.257	146.717	246.95	495.719	293.769	220.762
slr1610		putative C-3 methyl transferase	Other categories	Other		Fisher													86.3588	80.4222	45.3145	260.407	228.917	251.225	79.8996	130.092	145.982	90.2216	80.7888	94.2716	306.91	48.0223	66.1817	651.239	889.537	599.073	110.72	112.961	51.7343	39.9182	71.9499	75.5449	55.9555	119.977	62.7281	25.3461	26.746	23.2949	76.5615
slr1615	rfbE	perosamine synthetase	Cell envelope	Surface polysaccharides, lipopolysaccharides and antigens		Fisher		P	P										176.691	161.991	149.155	761.082	396.354	363.032	156.938	222.188	246.069	252.317	245.985	221.172	554.35	137.86	122.199	1099.69	1223.11	982.405	178.105	241.737	101.646	200.956	240.824	241.145	161.828	257.959	103.25	32.4605	25.8607	23.3829	206.589
slr1622	ppa	soluble inorganic pyrophosphatase	Central intermediary metabolism	Phosphorus compounds		Fisher	P												45.1286	119.47	93.0815	62.5277	53.6328	26.9889	57.1506	51.7059	56.9956	37.2125	39.9528	33.2466	101.528	84.8431	113.675	52.0386	48.6516	63.0268	72.8255	64.8742	100.871	21.244	27.9641	22.9336	110.472	77.4458	78.7928	58.6668	60.4713	66.4825	45.3182
slr1641	clpB1	ClpB protein	Translation	Degradation of proteins, peptides and glycopeptides		Fisher	P												79.4293	89.2447	55.4511	125.295	130.744	220.159	33.8651	41.4565	43.6648	80.9478	98.5224	124.081	347.609	223.576	197.832	304.273	441.127	307.993	72.8996	110.745	96.2585	298.475	202.123	213.791	66.6532	75.3654	63.2859	44.7334	325.915	153.753	96.1328
slr1651		ABC transporter ATP-binding protein	Transport and binding proteins			Fisher, Pereira	P				P		KpsT (Wzt)						2.45921	2.88837	1.66149	1.89262	3.03109	2.10164	0.967437	1.12037	0.797977	1.79997	1.3184	2.07279	11.9601	7.59666	3.95421	11.3247	14.2318	10.1603	1.13881	1.56051	0.988088	1.90451	1.91227	2.41351	0.649896	1.02192	1.21851	2.6976	2.95953	3.49311	0.4549
slr1656	murG	UDP-N-acetylglucosamine--N-acetylmuramyl-(pentapeptide) pyrophosphoryl -undecaprenol N-acetylglucosamine transferase	Cell envelope	Murein sacculus and peptidoglycan		CAZy											GT28		17.1637	17.9544	18.6882	16.459	15.3808	12.9536	12.1394	20.9138	18.3619	10.8719	17.3895	15.3746	6.64794	11.9422	11.4204	19.9397	17.6752	19.8795	15.49	11.9943	15.069	13.2619	16.2918	12.9504	15.7524	13.4589	26.1857	59.896	69.6618	56.3599	21.8541
slr1665	dapF	diaminopimelate epimerase	Amino acid biosynthesis	Aspartate family		Fisher				P									52.2911	71.9921	61.9983	67.9512	59.1917	69.3641	76.4616	130.456	133.835	58.9157	82.1206	73.5074	64.9367	118.689	124.716	55.4362	77.1718	79.8157	115.311	78.781	108.243	69.8697	67.8474	78.0302	139.651	125.113	118.355	126.458	143.436	112.951	66.1616
slr1666		pleiotropic regulatory protein homolog	Regulatory functions			Fisher		P											26.393	28.1823	39.5114	27.4872	20.1669	19.2624	28.6613	31.9877	33.9121	28.854	28.3936	25.3864	29.8447	37.8901	36.8606	23.6966	27.1118	19.7946	64.1177	41.7388	50.0118	34.8226	28.6839	26.823	67.1761	49.9899	51.146	56.1153	53.695	50.6681	38.819
slr1677		hypothetical protein	Hypothetical			CAZy											GTnc		19.6217	15.7069	18.1922	34.9836	31.2569	49.1403	18.1133	28.3832	17.5934	46.6713	52.0845	49.1115	20.0783	11.6083	8.08399	17.5751	18.4712	18.3466	12.9676	13.1559	8.3271	88.7695	52.011	54.4597	4.73354	5.05616	5.62408	25.457	76.0151	69.7713	15.3615
slr1710		penicillin-binding protein	Other categories	Drug and analog sensitivity		CAZy											GT51		22.7396	20.2046	19.0378	14.0515	20.8413	24.4355	23.6533	33.0676	32.9512	12.9231	20.3786	18.8921	29.0445	25.338	42.2245	23.4295	29.5514	29.7827	23.637	28.758	29.5051	20.5333	18.1646	21.9225	33.5806	31.824	25.7121	25.044	32.3722	35.5976	34.2039
slr1716		putative transposase [ISY100m: 1463383 - 1464328]	Other categories	Transposon-related functions		Fisher	P												0	0	0	0	0	0	0	0	0	0	0	0	0	0	0	0	0	0	0	0	0	0	0	0	0	0	0	0	0	0	0
slr1720	aspS	aspartyl-tRNA synthetase	Translation	Aminoacyl tRNA synthetases and tRNA modification		Fisher		P											34.7063	49.4826	44.1839	33.6205	29.7141	24.6673	29.7959	31.0507	38.9625	29.7938	37.858	36.7301	33.1844	63.212	89.2547	44.5594	58.0557	56.3771	24.0838	21.1874	27.9537	62.3313	64.3214	66.4098	38.639	32.6878	34.941	42.3257	48.6181	59.4167	26.1476
slr1734	opcA	glucose 6-phosphate dehydrogenase assembly protein	Energy metabolism	Pentose phosphate pathway		Fisher				P									120.382	62.1614	38.4058	90.2688	113.1	118.698	25.2423	39.0603	42.8994	29.8295	40.9067	41.9976	72.4989	41.2329	59.4673	117.711	115.781	143.183	30.1712	45.1088	36.8999	65.1849	68.9112	80.3596	23.0519	39.9641	37.7991	27.3967	30.8195	32.7606	55.5322
slr1735	bgtA	ATP-binding subunit of the ABC-type Bgt permease for basic amino acids and glutamine	Transport and binding proteins			Fisher, Pereira					P		KpsT (Wzt)						61.316	54.3031	49.296	41.5191	64.9042	72.3992	38.8973	54.1117	52.5662	52.9084	70.9255	62.227	25.9482	26.781	28.6611	48.9901	55.7364	53.9321	51.6487	38.815	58.0877	50.1077	47.8984	49.1	58.155	54.7109	43.7626	78.0419	65.5771	55.7323	53.8935
slr1747		cell death suppressor protein Lls1 homolog	Cellular processes	Cell killing		Fisher						P							6.40484	3.46475	4.6848	10.3172	16.5785	14.0386	4.79239	6.0692	4.81678	44.065	41.6657	52.4002	0.95541	0.699363	0.920902	8.31932	9.35176	6.71696	6.16144	2.36589	1.96023	52.042	62.8669	80.0543	2.90796	2.18993	3.19568	38.5689	55.0065	34.6249	3.41484
slr1759	hik14	two-component hybrid sensor and regulator	Regulatory functions			Fisher					P								198.479	194.362	216.582	81.9705	75.3575	86.1158	111.08	105.081	125.219	35.2925	37.0843	38.6037	169.77	496.603	557.636	123.972	143.68	124.218	188.774	125.046	196.532	41.6254	30.0757	30.2877	274.041	153.306	197.558	102.247	82.6841	96.1411	142.119
slr1816		hypothetical protein	Hypothetical			CAZy											GT41		71.2791	51.4793	44.3922	73.458	34.2326	34.9252	42.9797	49.9859	52.4448	27.5523	34.1093	25.9761	62.5901	63.9547	46.5644	23.5474	34.7677	25.4949	41.0084	40.8082	32.4844	34.4338	34.3663	32.6784	41.1556	41.9503	44.928	6.17964	6.15523	3.70194	53.2995
slr1820		hypothetical protein	Hypothetical			CAZy											GT83		5.8069	4.82505	6.10373	5.15465	8.41254	8.27368	3.95242	4.66399	5.92389	8.55334	10.3619	12.554	3.5378	8.79384	6.57704	9.6431	7.40827	9.23877	4.33519	2.80757	5.43316	17.6692	14.4306	13.4681	5.3313	6.40596	2.66094	7.61449	6.62584	9.2832	4.48259
slr1822	nth	endonuclease III	DNA replication, restriction, modification, recombination and repair			Fisher						P							187.647	141.349	106.749	131.363	103.763	144.796	90.6615	105.38	115.637	101.021	113.647	120.951	57.4329	39.1712	39.3717	80.5692	60.1575	70.3417	57.8314	71.5703	65.7639	134.432	140.638	139.757	74.222	70.6076	77.1712	77.1681	82.4067	81.843	100.108
slr1840		hypothetical protein	Hypothetical			Fisher					P								10.2817	17.3207	25.1325	7.95331	7.99878	14.105	24.4403	28.3635	22.9837	16.3944	21.7517	20.616	15.1391	19.1566	21.6387	6.55251	7.88093	6.82138	26.7859	24.7152	31.2971	21.2526	14.1752	16.9498	28.3021	23.5671	36.1362	46.2955	47.0607	56.5333	20.428
slr1843	zwf	glucose 6-phosphate dehydrogenase	Energy metabolism	Pentose phosphate pathway		Fisher					P								64.4582	49.4847	37.3513	44.4921	57.1813	47.0124	28.8054	34.3806	37.3648	34.3144	45.7708	42.6903	49.2143	34.6879	50.0174	58.98	69.0194	77.3876	43.0337	45.0574	47.5459	24.6482	25.1442	27.9486	55.961	43.1196	42.2463	40.2018	42.509	35.7101	47.3759
slr1857		isoamylase	Central intermediary metabolism	Polysaccharides and glycoproteins		CAZy, Fisher					P			CBM48		GH013			55.6034	85.4564	49.9376	41.5799	47.5796	53.5825	49.8698	67.2425	74.6177	23.0985	37.3893	30.3643	121.815	98.3512	118.624	85.3371	185.129	112.858	43.1166	42.8202	51.0035	22.376	21.5326	18.5862	69.7762	52.1426	49.4196	30.0856	25.9629	26.7737	42.8409
slr1867	trpD	anthranilate phosphoribosyltransferase	Amino acid biosynthesis	Aromatic amino acid family		Fisher	P												37.1585	40.6714	43.4013	31.1216	22.262	24.2918	23.6377	39.4366	33.6503	16.6931	24.6279	20.1622	18.695	34.0373	42.7339	19.1912	23.4652	15.5371	46.353	31.4479	45.3996	17.8374	16.8411	14.7734	69.8977	30.0021	39.547	26.7219	26.5236	34.481	19.9698
slr1874		D-alanine--D-alanine ligase	Cell envelope	Murein sacculus and peptidoglycan		Fisher				P									13.7029	9.17625	13.2726	8.34262	11.2832	7.62296	8.39202	14.0752	13.2315	11.3792	17.4884	15.2988	7.60837	1.83959	8.2511	6.80994	6.53351	9.05567	11.2669	6.40946	11.9854	17.5677	11.8637	15.6878	10.7116	5.9124	11.6253	14.6222	21.8435	25.7363	16.269
slr1875		hypothetical protein	Hypothetical			Fisher, Jittawuttipoka, Pereira					P		ExoD						10.8207	12.9859	17.9625	9.90216	11.5389	10.2662	14.9222	18.0367	12.5784	23.3377	25.3846	19.3038	12.5137	8.81361	13.1057	11.5472	14.3331	6.5737	24.6394	15.5967	16.7618	20.7451	10.6181	7.94417	7.86578	11.6444	11.6303	20.1277	28.5086	26.448	15.7367
slr1877		2-hydroxyhepta-2,4-diene-1,7-dioate isomerase	Energy metabolism	Amino acids and amines		Fisher			P		P	P							11.9843	16.4689	25.2225	22.3795	20.0169	15.9149	17.841	20.6791	23.8076	21.8863	25.9891	27.2834	12.6874	7.09581	16.2234	19.6501	18.5566	16.8956	32.6613	13.2774	22.9122	20.4847	15.4097	22.2045	23.6524	27.0794	25.4933	50.5751	42.0926	52.9719	19.0856
slr1878	cpcE	phycocyanin alpha-subunit phycocyanobilin lyase	Photosynthesis and respiration	Phycobilisome		Fisher, Pereira							KpsT (Wzt)						22.0034	22.4466	24.7464	25.2392	17.8422	30.7434	20.2477	23.9244	25.5695	23.2758	28.3058	30.0623	22.263	27.9137	22.6007	24.6315	21.7882	21.7122	26.7249	24.5098	26.3144	31.1548	19.1419	26.1899	45.4946	24.0506	29.7837	50.0853	43.6378	42.8714	14.3356
slr1881	natE	ATP-binding subunit of the ABC-type Nat permease for neutral amino acids	Transport and binding proteins			Fisher, Pereira	P				P		KpsT (Wzt)						19.7288	18.2056	21.848	20.6812	29.5743	33.1466	20.5744	30.3872	23.9358	30.1021	37.7758	38.7001	15.0131	7.38299	8.12597	17.5625	24.7555	20.7632	22.0457	15.5301	20.5563	46.5905	48.7786	46.4126	18.1201	13.1474	11.654	35.3396	66.4299	79.5919	33.7024
slr1901		ATP-binding protein of ABC transporter	Transport and binding proteins			Fisher, Pereira							KpsT (Wzt)						35.6596	31.8203	32.6287	32.3113	27.1048	38.6902	31.2165	36.7979	36.5106	26.4513	42.384	32.1304	11.8689	20.2853	17.4779	21.1273	28.8661	26.2998	33.1825	23.8151	25.5553	28.2682	24.4562	23.4884	30.7241	28.2815	18.9404	16.212	25.458	21.9055	15.4275
slr1909		two-component response regulator NarL subfamily	Regulatory functions			Fisher		P											28.6495	30.3436	37.6151	34.4538	33.154	26.0893	41.9954	32.1435	38.7778	28.9734	26.9425	34.9453	57.0326	41.7059	67.4946	29.6124	30.6771	33.4349	33.1914	40.2444	34.6745	14.5881	18.1773	15.7904	37.7554	31.2162	57.7814	45.9126	42.915	38.309	12.4018
slr1924		D-alanyl-D-alanine carboxypeptidase, periplasmic protein	Cell envelope	Murein sacculus and peptidoglycan		Fisher				P									93.3012	90.802	79.3386	51.7247	44.1661	52.2023	39.835	55.8693	57.8122	20.5416	35.6522	29.8875	43.7801	53.0271	48.3938	28.291	41.9478	39.2078	47.1828	52.3891	44.3739	27.8928	35.0857	30.8699	34.645	47.0807	46.2465	17.2398	23.8515	26.2131	36.4755
slr1929	pilA6	type 4 pilin-like protein	Cellular processes	Chemotaxis		Fisher	P												475.682	355.808	309.306	50.7471	36.2319	89.857	256.016	325.313	325.371	73.3881	93.4417	82.7994	360.401	471.844	323.671	216.761	348.674	289.362	636.963	550.135	419.574	282.808	262.199	228.332	463.805	467.563	457.116	67.3605	118.213	87.6168	567.003
slr1930	pilA7	type 4 pilin-like protein	Unknown			Fisher	P												66.6456	50.7101	75.7923	54.3158	46.0879	125.494	83.2224	100.438	91.9847	99.8811	95.6996	95.3021	81.6766	114.005	46.84	67.8245	59.6031	65.901	103.306	122.72	63.875	117.448	120.384	128.998	81.5763	127.491	77.3888	113.711	127.047	100.31	89.8081
slr1933	rfbC	dTDP-4-dehydrorhamnose 3,5-epimerase	Cell envelope	Surface polysaccharides, lipopolysaccharides and antigens		Fisher			P										31.2729	23.1138	20.5154	24.4717	15.9589	44.5581	14.9223	25.2514	29.7466	14.9993	22.946	26.1965	15.1727	22.1531	8.77466	15.093	9.42451	20.4188	26.3303	10.2014	12.707	23.9643	18.419	30.6763	26.5776	19.761	19.6339	66.2025	56.6558	42.1242	18.4498
slr1937		putative transposase [ISY100r: 2235489 - 2236434]	Other categories	Transposon-related functions		Fisher	P												0	0	0	0	0	0	0	0	0	0	0	0	0	0	0	0	0	0	0	0	0	0	0	0	0	0	0	0	0	0	0
slr1942	kaiC3	circadian clock protein KaiC homolog	Other categories	Other		Fisher						P							17.5599	24.0956	23.8343	10.5506	10.4852	10.7868	21.0342	25.6716	22.6237	10.3901	14.8556	14.3871	18.0115	22.1802	28.4087	12.8565	14.8772	10.4458	28.1562	28.5833	38.762	10.0424	6.17696	10.0696	37.5423	30.4089	45.9295	28.6819	31.1699	30.5911	30.9472
slr1943		probable glycosyltransferase	Central intermediary metabolism	Polysaccharides and glycoproteins		CAZy, Fisher		P									GT02		9.33975	10.5119	15.47	15.9098	6.57529	13.2601	16.8507	22.4801	18.7005	14.1373	16.6895	16.2302	15.7081	16.2862	17.8534	17.5729	15.8552	16.4785	19.5068	13.5233	18.7649	16.6837	15.6609	17.4108	26.8084	19.4604	22.7952	36.2691	36.7043	33.9052	22.7516
slr1945		2,3-bisphosphoglycerate-independent phosphoglycerate mutase	Energy metabolism	Glycolysis		Fisher					P								68.6024	79.4956	83.5522	73.276	72.6613	43.2751	40.8341	57.1001	74.216	37.4369	52.3979	46.973	54.249	73.1401	106.467	57.9391	72.854	72.9132	66.9645	39.3567	69.1893	34.3084	39.1843	53.0988	73.4464	68.7255	85.2628	65.3101	59.5294	66.1541	60.9302
slr1966		hypothetical protein	Hypothetical			CAZy										GH104			21.4336	5.87318	13.9786	8.15448	12.6634	15.1713	40.702	48.2283	47.4865	22.1701	29.6846	28.9827	43.4349	39.9073	28.9985	19.9964	24.5235	19.7909	24.2856	28.2698	33.6131	13.0918	11.3189	16.1812	11.7012	26.351	26.4624	35.14	27.8239	33.3062	17.329
slr1974		GTP binding protein	Other categories	Other		Fisher						P							35.4158	38.4043	61.9457	87.0625	80.6212	73.0664	24.1999	36.6379	33.6291	85.1095	109.839	104.464	23.9906	21.6176	19.6771	52.2556	64.5089	68.1461	49.0563	48.2018	48.6409	84.3641	97.6239	85.8784	52.0999	49.3016	44.5768	37.9123	58.3784	35.3357	37.187
slr1982		two-component response regulator CheY subfamily	Regulatory functions			Fisher		P											176.901	175.977	125.33	146.293	119.78	207.186	218.706	189.314	194.06	169.075	176.26	155.012	130.307	115.412	105.849	129.565	74.9088	130.854	182.642	177.44	116.67	99.9973	130.923	145.257	140.782	220.75	206.674	155.648	111.527	89.5804	169.231
slr1993	phaA	PHA-specific beta-ketothiolase	Fatty acid, phospholipid and sterol metabolism			Fisher					P								13.7874	17.7396	14.1099	22.6003	29.1943	33.2613	9.61192	16.8504	15.4325	17.6823	21.6377	25.985	20.9012	13.8332	16.1229	56.9556	51.571	60.6364	14.1654	15.0445	12.6639	16.7305	17.7716	17.8756	13.8185	16.6224	14.9551	26.9213	23.3957	26.0328	11.6888
slr1999		hypothetical protein	Hypothetical			Fisher					P								25.9052	22.7023	34.1284	11.4439	16.4614	40.6582	27.3911	39.7253	38.5941	44.1251	55.128	62.2067	17.4828	48.205	22.4571	28.8855	19.1001	30.6647	26.4065	26.9045	25.8178	56.3763	55.3076	54.3953	26.8835	17.7877	28.8541	24.816	32.4952	28.972	28.2248
slr2007	ndhD5	NADH dehydrogenase subunit 4	Photosynthesis and respiration	NADH dehydrogenase		Fisher						P							275.365	228.294	118.2	31.4484	24.7	27.5958	19.4296	17.8058	21.5596	24.6369	18.8076	23.2512	59.5409	18.3155	31.87	10.113	28.4406	21.8096	43.3316	24.1472	20.3009	17.8797	9.07468	11.5048	29.2665	24.352	16.5618	22.2352	25.4059	31.5621	26.5861
slr2009	ndhD6	NADH dehydrogenase subunit 4	Photosynthesis and respiration	NADH dehydrogenase		Fisher						P							876.034	829.684	584.681	198.802	148.257	192.144	215.82	246.491	289.535	134.088	173.872	149.562	307.914	167.324	189.883	182.352	261.457	236.132	146.385	150.181	141.277	62.0812	46.8912	66.6059	261.633	167.982	105.883	107.09	78.3664	117.366	88.5757
slr2016	pilA10	type 4 pilin-like protein, essential for motility	Unknown			Fisher	P												24.5932	13.8728	19.6807	282.782	162.176	292.28	84.712	107.732	92.2798	107.176	77.8795	91.6706	100.35	23.624	15.7059	252.971	223.24	96.4214	190.666	289.854	156.299	265.901	376.349	415.481	87.4053	126.778	138.969	29.2831	30.543	22.003	151.479
slr2019		ATP-binding protein of ABC transporter	Transport and binding proteins			Fisher, Pereira					P		KpsT (Wzt)						16.6397	21.5306	20.3407	16.2193	22.8284	23.8676	19.181	27.0234	25.694	20.5885	22.3142	22.6799	15.4571	16.2163	20.251	21.9174	26.3132	19.3456	24.3799	20.4812	26.33	11.3817	13.6052	14.6211	24.5669	20.6112	24.2711	43.2375	44.2551	47.0891	21.3389
slr2027		unknown protein	Unknown			CAZy											GT83		32.4588	24.9564	33.9941	20.2228	19.4238	41.6869	30.1772	42.7871	41.0552	23.4228	28.1839	27.6809	28.7071	29.5161	23.1707	31.7501	33.8843	27.8186	29.6799	30.9884	27.8897	31.8132	27.9728	31.6969	47.2881	37.2954	32.4606	70.5024	54.3208	73.2235	33.1228
slr2044		zinc transport system ATP-binding protein	Transport and binding proteins			Fisher, Pereira							KpsT (Wzt)						7.93209	16.7626	12.2636	126.787	17.7449	150.984	16.373	24.6184	20.8703	9.52894	12.3979	12.3033	11.0724	25.8961	18.6139	9.45679	6.44938	9.70104	19.965	8.73343	14.9332	15.3872	10.7627	10.3871	20.7151	18.7159	17.2384	52.4223	42.3126	40.9376	4.31678
slr2059		iron-sulfur cluster binding protein homolog	Photosynthesis and respiration	Soluble electron carriers		Fisher						P							36.3042	31.5025	36.2047	29.0967	28.503	56.2639	45.8218	60.702	60.7532	50.2593	61.0455	57.1792	14.3509	47.6438	22.9925	35.9458	48.4154	43.3599	65.6538	28.3357	30.6584	42.3657	51.334	51.305	61.7315	40.6481	40.1624	30.5097	32.3997	34.0628	13.2753
slr2074		similar to mannose-1-phosphate guanylyltransferase	Energy metabolism	Sugars		Fisher			P		P								53.5848	41.4062	39.8707	63.8021	90.3907	81.2839	42.1171	41.8655	26.9907	45.9615	36.1046	42.8994	38.5826	60.0992	56.2346	49.8806	28.106	41.3481	51.4518	36.1279	43.3212	37.5258	38.453	32.7504	15.8557	24.9985	49.6858	25.3814	29.9303	28.0135	41.7301
slr2078		hypothetical protein	Hypothetical			Fisher	P												6.19253	13.9588	13.7291	11.1637	7.91309	16.2058	11.4442	11.6801	10.4735	26.0891	21.6185	26.229	12.3807	14.7173	6.70238	7.28079	9.35022	7.83301	8.5685	9.49168	8.63391	24.8717	22.387	25.1248	8.83079	12.9168	15.537	63.2729	61.9202	45.1872	14.344
slr2088	ilvG	acetohydroxy acid synthase	Amino acid biosynthesis	Branched chain family		Fisher	P												365.993	299.334	296.977	258.995	249.118	360.364	290.408	417.661	456.789	215.705	236.664	234.054	260.834	436.277	611.179	176.258	178.9	200.498	508.595	326.335	436.592	289.362	292.513	317.419	656.805	449.283	462.829	292.096	309.86	228.332	479.046
slr2099	hik40	two-component hybrid sensor and regulator	Regulatory functions			Fisher	P	P											15.6097	12.0498	7.85603	6.82918	18.5557	14.6337	14.7511	15.1219	13.9701	9.25131	7.62015	9.11859	7.63182	3.41529	7.32706	16.0051	18.1204	15.6408	6.50517	10.9721	10.595	12.3261	15.9037	15.284	4.56761	3.41989	11.7075	7.12356	6.7179	7.66367	12.6983
slr2100		two-component response regulator	Regulatory functions			Fisher	P	P											7.87745	3.38054	6.18005	9.55335	12.1372	7.70429	5.83038	8.49533	6.93863	6.08476	9.47252	6.82288	6.86851	5.42842	5.46072	8.33065	11.0614	10.2304	4.77661	6.97409	7.95552	13.8446	13.2411	14.6109	5.26241	6.36379	7.93123	6.36151	3.85006	7.26504	3.70822
slr2102	ftsY	cell division protein FtsY	Cellular processes	Cell division		Fisher	P												55.5111	47.1368	37.3091	44.035	51.14	52.656	34.0572	49.3538	50.9981	35.7052	54.5922	48.2017	16.0444	24.5842	40.7947	30.9077	32.3865	42.7018	31.4558	33.6453	34.896	29.4332	41.5141	41.8473	32.5979	30.5425	47.1368	31.7251	46.51	41.3067	26.647
slr2107		probable polysaccharide ABC transporter permease protein	Transport and binding proteins			Fisher, Pereira					P		KpsM (Wzm)						5.69414	7.68923	7.39769	11.0936	18.6666	6.89016	8.35123	9.12712	7.5959	11.4413	12.2017	11.3024	4.10863	0	5.3601	10.212	11.6465	6.45714	3.27552	6.14267	7.05979	8.65373	4.9068	4.36967	1.82691	11.6063	8.04689	9.14008	15.2239	13.1658	3.94892
slr2108		probable polysaccharide ABC transporter ATP binding subunit	Transport and binding proteins			Fisher, Pereira	P				P		KpsT (Wzt)						5.59695	4.37892	4.83317	6.43265	7.7597	4.89357	4.41077	3.2666	2.74805	2.81329	4.90638	4.77545	6.42851	0.932662	6.01074	4.94906	6.20678	5.652	4.80665	7.87109	8.57772	4.06678	3.4358	4.76118	4.03889	6.53434	7.8557	3.32798	3.28537	4.5955	9.01281
slr2111		unknown protein	Unknown			Fisher, Pereira		P					KpsF						2.57433	13.3181	16.0472	6.40289	10.0846	6.16914	8.68279	7.35177	10.4241	7.34404	11.6076	8.55968	15.4776	7.32255	1.8045	11.2744	11.5617	13.437	9.11262	12.8738	3.82059	8.32539	8.2859	4.08827	27.7669	22.4248	2.89081	7.18092	4.84647	3.16073	20.1565
slr2113		putative transposase [ISY100o: 1626093 - 1627038]	Other categories	Transposon-related functions		Fisher	P												0.977218	0.958188	1.05228	6.42368	6.68099	2.20357	4.12974	4.97861	3.73502	5.12626	6.71854	4.71286	0.809392	4.22561	6.07017	4.80103	3.38319	5.00362	4.27733	2.57157	3.0406	5.12669	4.774	4.68983	1.48463	3.02013	1.71246	3.33239	2.89902	2.92644	5.00729
slr2114	spsC	perosamine synthetase	Cell envelope	Surface polysaccharides, lipopolysaccharides and antigens		Fisher		P			P								0.977218	0.958188	1.05228	6.42368	6.68099	2.20357	4.12974	4.97861	3.73502	5.12626	6.71854	4.71286	0.809392	4.22561	6.07017	4.80103	3.38319	5.00362	4.27733	2.57157	3.0406	5.12669	4.774	4.68983	1.48463	3.02013	1.71246	3.33239	2.89902	2.92644	5.00729
slr2115		unknown protein	Unknown			Pereira							KpsS, KpsC						5.60153	9.68011	11.827	10.2917	4.94294	7.72836	12.3876	10.3769	11.445	13.0875	14.5145	10.3885	12.0395	17.1098	11.6266	15.6795	12.236	7.31042	7.68151	14.4486	4.99435	13.4252	8.89074	7.36688	20.1188	13.3276	5.03994	2.03459	1.8086	1.66517	2.25238
slr2116	spsA	probable glycosyltransferase	Cell envelope	Surface polysaccharides, lipopolysaccharides and antigens		CAZy, Fisher		P			P						GT02		5.60153	9.68011	11.827	10.2917	4.94294	7.72836	12.3876	10.3769	11.445	13.0875	14.5145	10.3885	12.0395	17.1098	11.6266	15.6795	12.236	7.31042	7.68151	14.4486	4.99435	13.4252	8.89074	7.36688	20.1188	13.3276	5.03994	2.03459	1.8086	1.66517	2.25238
slr2118		unknown protein	Unknown			CAZy											GT04		2.97592	3.36215	3.62185	0.806011	2.20277	1.48307	3.51708	2.5541	2.46697	3.65652	4.12415	3.20048	1.0384	4.64246	1.04008	0.373234	2.11942	1.5174	1.58568	1.64625	1.20584	2.09568	1.68075	1.48253	2.69062	0	0	0.220393	0.515507	0.599673	1.85088
slr2120		hypothetical protein	Hypothetical			CAZy, Fisher		P									GT02		6.75787	10.5407	3.47742	10.3762	9.41445	12.2019	5.84744	7.60574	6.35372	8.98523	6.84622	7.63021	14.6986	8.22826	4.61538	11.7025	10.3412	10.6784	5.93976	10.5823	10.8065	5.59216	3.47091	4.67421	2.37826	7.76174	6.1224	15.0247	10.9707	17.1571	7.39932
slr2122		hypothetical protein	Hypothetical			Pereira							KpsU						63.4049	41.3267	39.3356	52.1607	62.2162	57.1745	43.862	59.8316	57.6176	55.1086	61.6155	48.6922	61.7698	62.5429	41.8512	79.3565	106.739	91.1375	35.1205	42.8066	39.6192	47.4621	57.3142	50.1972	29.8135	26.9978	27.2635	22.673	21.4456	20.1051	38.7229
slr2123		similar to D-3-phosphoglycerate dehydrogenase	Other categories	Other		Fisher					P								63.4049	41.3267	39.3356	52.1607	62.2162	57.1745	43.862	59.8316	57.6176	55.1086	61.6155	48.6922	61.7698	62.5429	41.8512	79.3565	106.739	91.1375	35.1205	42.8066	39.6192	47.4621	57.3142	50.1972	29.8135	26.9978	27.2635	22.673	21.4456	20.1051	38.7229
slr2126		probable glycosyltransferase	Other categories	Other		CAZy, Fisher		P									GT02		16.5018	7.27359	24.8131	18.3996	18.5345	20.0007	23.7858	22.7035	23.7169	20.8196	17.3064	14.9036	68.5703	43.4809	22.7022	29.4671	31.2282	18.935	30.4643	39.7671	14.6231	14.2615	15.5766	10.7977	36.0881	30.2295	26.3081	4.55373	6.87236	3.16439	37.6885
slr2132		phosphotransacetylase	Energy metabolism	Pyruvate and aceyl-CoA metabolism		Fisher					P	P							5.27283	6.46641	8.77083	10.7222	10.04	24.0923	4.69517	7.03006	7.11025	13.9499	15.2072	15.0018	13.8312	9.4113	8.94485	22.6941	28.3855	26.8633	6.3821	10.2052	5.09752	24.4192	21.1464	19.2513	3.62802	8.94812	6.43468	16.8503	16.4342	16.339	7.66553
slr2136		GcpE protein homolog	Other categories	Other		Fisher	P												74.444	63.4095	63.2606	38.6024	55.2431	55.4711	72.0359	85.8443	86.4515	31.5305	44.3993	35.9331	92.0672	127.454	159.051	42.1264	40.094	37.9224	126.862	112.116	133.196	51.5783	44.3082	45.8831	116.192	112.706	135.021	34.3793	41.6548	47.2818	90.2092
slr5051	xssJ	unknown protein	Unknown			Maeda													63.9338	85.4274	57.7318	53.7502	87.6355	137.043	67.0573	58.3395	49.5061	54.3228	67.675	84.4433	95.6696	75.9816	98.9895	93.28	102.233	99.7157	74.396	115.9	65.9979	34.1612	40.9955	46.9658	64.2728	46.991	80.2066	15.9861	28.7734	19.5	29.9972
slr5053	xssL	unknown protein	Unknown			Maeda													1.41298	0	2.17964	1.30554	3.06584	7.76688	2.56458	1.97362	3.37032	8.3807	3.32323	9.87698	2.69122	6.03479	0	3.54656	1.8975	4.57604	0	0	0.750087	4.96894	1.20746	1.2811	0	2.31108	3.66432	7.15722	9.01685	15.2989	0
slr5054	xssM	probable glycosyltransferase	Other categories	Other		CAZy, Fisher, Maeda		P									GT02		4.31549	2.54509	6.30679	5.04827	8.1207	8.35084	4.24244	3.47177	3.33382	4.96424	5.99942	5.81181	7.84105	4.25375	3.45798	15.019	9.17666	11.4383	3.59866	3.05841	1.8631	5.78481	9.73939	8.11036	0	4.83345	5.43841	14.7697	15.0976	22.4671	2.08822
slr5055	xssN	similar to UDP-N-acetyl-D-mannosaminuronic acid transferase	Other categories	Other		CAZy, Maeda											GT26		5.12351	1.36526	0.973573	3.24233	3.9919	4.24286	2.24047	1.48677	2.32563	12.6951	9.48729	9.39704	0.637051	0	1.81201	10.3113	8.0099	11.1688	1.17035	4.25759	2.77494	5.36619	5.88986	8.33389	6.03072	3.16453	1.59376	35.1925	30.502	34.7374	2.82526
slr5056	xssO	probable glycosyltransferase	Other categories	Other		CAZy, Fisher, Maeda, Pereira		P					Alg8, BscA				GT02		2.3213	1.50649	5.34437	4.35224	8.1628	5.17337	1.95568	1.41769	1.75688	2.63668	3.89402	5.36971	2.29781	1.43367	4.27679	6.03976	7.68263	7.24036	1.71565	3.6192	3.12535	2.56864	2.57723	2.70894	0.978499	2.16937	2.88708	15.4647	14.791	23.3467	3.41658
slr5058	xssQ	hypothetical protein	Hypothetical			Maeda													9.55462	11.8939	10.8354	13.0196	10.7562	12.4621	7.40848	8.78651	7.31635	10.1223	10.5081	8.65132	7.60523	11.425	6.053	19.5793	19.5406	18.6778	6.20806	11.7323	5.93606	14.5637	17.8819	12.7426	8.26796	5.36344	6.12744	8.67948	8.79772	8.32468	3.93458
slr5105		plasmid partitioning protein, ParA family	Other categories	Other		Fisher		P			P								2.55314	8.98041	2.75495	3.25668	0.967929	3.76136	10.603	10.4048	7.09592	8.92973	2.22322	8.33835	10.258	1.92474	2.55658	4.85408	4.20062	2.48962	19.2967	14.2401	0.970072	0.797485	2.30958	1.62399	2.67562	5.72247	0	14.055	10.5747	7.52917	0
slr6040		two-component response regulator	Regulatory functions			Fisher	P	P											36.675	12.8034	421.098	10.849	19.3326	12.0199	352.248	721.316	632.546	221.434	160.649	276.32	1027.8	390.282	353.61	234.109	652.075	417.068	726.166	895.589	549.26	21.408	157.952	149.137	673.771	832.249	532.783	23.1019	40.7344	25.9262	504.299
slr7049		resolvase	Other categories	Transposon-related functions		Fisher	P												1.27393	0.775945	5.03795	2.32374	6.2482	7.69131	2.64993	3.09171	1.02693	4.19832	3.78223	5.98481	3.70077	3.17845	0	6.87102	4.95647	8.35206	6.23506	9.28641	8.90019	3.89108	4.43454	5.19935	0	4.82907	4.14944	29.6057	34.9504	44.4566	1.37566
slr7105		transposase	Other categories	Transposon-related functions		Fisher	P												0	0	0	0	0	0	0	0	0	0	0	0	0	0	0	0	0	0	0	0	0	0	0	0	0	0	0	0	0	0	0
slr8026		transcriptional regulatory protein MarR family	Regulatory functions			Fisher						P							6.27669	3.65919	8.40608	12.9373	8.98002	15.1463	13.419	16.3635	13.5003	20.5394	18.0947	19.8765	3.44445	11.9191	10.8982	12.6109	11.5927	13.1455	9.5521	2.79961	5.86833	10.4874	7.12633	9.40451	10.3056	5.27571	2.79525	63.7882	53.1206	70.0494	11.8221
slr8046		transposase	Other categories	Transposon-related functions		Fisher	P												0	0	0	0	0	0	0	0	0	0	0	0	0	0	0	0	0	0	0	0	0	0	0	0	0	0	0	0	0	0	0
ssl0020	petF	ferredoxin I, essential for growth	Photosynthesis and respiration	Soluble electron carriers		Fisher			P		P								1087.31	2318.37	968.856	690.646	761.419	1029.97	1294.82	1683.43	1241.5	1169.57	1293	1131.67	6100.36	6849.3	7546.49	1099.28	1621.79	1297.83	3547.89	2110.27	2525.82	115.519	161.89	117.094	2438.02	3102.86	3709	124.349	80.1366	98.1007	1809.14
ssl0563	psaC	photosystem I subunit VII	Photosynthesis and respiration	Photosystem I		Fisher						P							7470.52	5515.8	4904.17	1623.74	1620.17	3738.29	6680.8	5258.94	5379.16	963.207	1304.79	948.373	6094.39	6910.26	7565.19	3605.22	4618.92	3325.86	11561.6	7633.44	5072.81	302.093	383.279	484.816	9057.6	10833.8	8289.33	116.675	66.306	81.4741	8569.73
ssl0564		transcriptional regulator	Regulatory functions			Fisher	P	P											21.0388	63.0421	32.7334	83.4063	78.5878	103.234	65.7003	90.9165	84.9593	134.788	105.958	108.029	20.8759	31.699	19.7553	40.7108	37.0877	48.3622	52.8943	40.9237	63.7962	31.3451	62.35	45.9209	10.8507	46.7877	34.5887	26.6976	37.1198	37.1301	42.2554
ssl0707	glnB	nitrogen regulatory protein P-II	Amino acid biosynthesis	Glutamate family / Nitrogen assimilation		Fisher					P								318.99	432.306	459.588	477.848	493.24	434.269	549.759	585.209	774.763	774.088	790.178	1066.04	641.341	1274.45	897.462	421.827	584.467	695.959	621.094	430.151	353.362	118.904	174.082	154.365	920.698	777.252	585.501	309.144	135.266	172.326	590.727
ssl1507		putative transposase [ISY508a: 1710788 - 1711753]	Other categories	Transposon-related functions		Fisher	P												0	22.4955	12.4347	8.20674	27.2295	37.3607	27.3326	65.5294	28.3711	60.0752	56.6632	79.3646	23.0507	0	11.0276	14.8914	24.2333	14.4753	55.0271	55.0971	3.47767	14.3413	24.7219	24.8477	24.9755	14.0213	12.7758	7.20614	9.11086	5.17706	0
ssl2153		probable ribose phosphate isomerase B	Energy metabolism	Sugars		Fisher					P								4.37236	11.5047	8.84206	0	11.145	10.8588	33.7119	32.2924	25.916	23.8936	28.7394	31.8546	5.4718	5.58485	4.02299	8.14087	2.8394	5.24587	13.3373	6.85724	12.8923	8.18933	5.42676	7.72942	15.6943	0	0	91.5116	69.9243	73.796	5.16683
ssl2667	cnfU, synifU	an assembly factor for iron-sulfur culsters	Amino acid biosynthesis	Glutamate family / Nitrogen assimilation		Fisher	P												660.673	511.054	389.277	266.089	334.62	916.84	668.96	996.915	1080.23	623.56	676.802	727.866	393.595	421.277	559.712	179.221	238.87	252.203	258.815	408.873	283.977	198.248	202.292	196.109	328.561	361.909	426.718	230.427	302.819	199.229	595.602
ssl2749		hypothetical protein	Hypothetical			Fisher						P							34.0027	43.5751	22.662	12.613	24.3783	41.5132	47.4613	51.2476	51.956	54.2041	65.6611	38.6467	23.0754	0	22.8849	24.7459	32.8267	15.4775	8.30698	36.9436	21.7046	17.7474	18.8409	31.2676	0	44.7212	23.8245	23.8209	33.0829	27.6712	9.93302
ssl3432	rps19	30S ribosomal protein S19	Translation	Ribosomal proteins: synthesis and modification		Fisher	P					P							285.384	368.257	559.451	81.1302	75.3488	181.15	1026.74	1012.87	860.469	848.539	835.11	731.67	142.186	896.328	1216.85	228.197	264.353	112.358	437.889	315.736	647.57	338.102	245.746	233.992	1020.14	345.543	454.572	46.2296	109.189	102.563	389.375
ssl5045	xssD	unknown protein	Unknown			Maeda													0	0	0	0	11.6364	248.99	11.9646	39.085	11.3732	127.164	172.455	217.403	0	0	15.3733	3.81251	5.08496	5.04522	18.798	0	0	0	9.1576	0	0	0	0	0	8.39321	2.44981	0
ssr2802		hypothetical protein	Hypothetical			Fisher					P								0	0	0	0	0	20.7218	11.453	44.0418	0	53.8185	21.0193	16.7691	0	0	0	0	0	16.7828	33.8667	0	14.1228	5.69421	0	8.3182	0	0	0	4.4824	4.75095	8.4066	0
ssr3570		unknown protein	Unknown			Fisher					P								20.0642	13.4728	65.5971	26.7412	31.7053	55.5588	110.525	148.514	80.3628	83.8252	43.7336	64.9436	12.4718	0	14.4632	12.9718	0	9.49533	79.0107	52.9831	13.1307	17.2975	4.39448	13.9971	109.737	51.0871	17.721	85.3343	72.1637	80.3923	24.135
[truncated: 77 more columns]

## Sheet: Legend
EPS-related functions
SMMS	Small Molecular Metabolite Synthesis
App	Appendages
CW	Cell Wall
LPSB	Lipopolysaccharide Biosynthesis
PSB	Polysaccharide Biosynthesis
PGS	Peptidoglycan Synthesis
Pfam	Pfam search
GT	Glycosyltransferase
GH	Glycoside hydrolases
CE	Carbohydrate esterases
CBM	Carbohydrate-binding module
Sources
CAZy	https://doi.org/10.1093/nar/gkab1045
Fisher	https://doi.org/10.1371/journal.pone.0074514
Flores	https://doi.org/10.7554/eLife.66538
Jittawuttipoka	https://doi.org/10.1371/journal.pone.0055564
Maeda	https://doi.org/10.7554/eLife.66538
Pereira	https://doi.org/10.1038/srep14835
RNA sample names: Condition_Timepoint_Replicate
BG11	Control culture media
N	12.5% nitrate in BG11 background
P	12.5% phosphate in BG11 background
S	12.5% sulphate in BG11 background
Mg	12.5% magnesium in BG11 background
K	12.5% potassium in BG11 background
D4	Day 4 = early growth phase in all conditions
D8	Day 8 = late growth phase in nutrient limited conditions
D16	Day 16 = late growth phase in control conditions
1	Independent culture replicate #1
2	Independent culture replicate #2
3	Independent culture replicate #3
