# Supplementary material for: Environmental modulation of exopolysaccharide production in the cyanobacterium Synechocystis 6803
Source: Appl Microbiol Biotechnol. 2023 Aug 8;107(19):6121–34. doi: 10.1007/s00253-023-12697-9 (PMC10485101; doi:10.1007/s00253-023-12697-9)
Supplement: ESM 5 — Table S3 Genes with strong correlation to total sugar content of water-soluble RPS produced during the late growth phase by Synechocystis sp. PCC 6803 (XLSX 279 kb) [file 253_2023_12697_MOESM5_ESM.xlsx]

## Sheet: Title page
Journal:	Applied Microbiology and Biotechnology
Title:	Environmental modulation of exopolysaccharide production in the cyanobacterium Synechocystis 6803
Authors:	Mary Ann Madsen1, Stefan Semerdzhiev1, Jordan D Twigg1, Claire Moss2, Charles D Bavington2, Anna Amtmann1
Affiliations:	1 School of Molecular Biosciences, College of Medical, Veterinary, and Life Sciences, University of Glasgow, Glasgow G12 8QQ, Scotland, United Kingdom
	2 GlycoMar Ltd, Malin House, European Marine Science Park, Oban PA37 1SZ, Scotland, United Kingdom
Corresponding author:	Anna Amtmann
Email:	anna.amtmann@glasgow.ac.uk
Telephone:	+44 141 330 5393

## Sheet: Table S3
Table S3. Genes with strong correlation to total sugar content of water-soluble RPS produced during the late growth phase by Synechocystis sp. PCC 6803.
		Pearson correlation			EPS-related function													Gene annotation						Transcript level (FPKM)
Gene ID		coefficient	p value		Source(s)	App	CW	LPSB	PGS	PSB	SMMS	Pfam	CBM	CE	GH	GT		Gene symbol	Gene product	Functional category	Functional subcategory	Locus		BG11_D4_1	BG11_D4_2	BG11_D4_3	BG11_D16_1	BG11_D16_2	BG11_D16_3	N_D4_1	N_D4_2	N_D4_3	N_D8_1	N_D8_2	N_D8_3	P_D4_1	P_D4_2	P_D4_3	P_D8_1	P_D8_2	P_D8_3	S_D4_1	S_D4_2	S_D4_3	S_D8_1	S_D8_2	S_D8_3	Mg_D4_1	Mg_D4_2
sll1358		0.920681	0.000427945		Fisher				P										putative oxalate decarboxylase, periplasmic protein	Hypothetical		NC_000911.1:1071733-1072918		47.1069	32.6501	21.3405	24.2943	30.6473	31.1753	39.6537	56.5654	63.518	9.16335	12.5947	11.694	105.976	109.113	112.735	46.1741	61.4059	55.4641	28.1347	34.4655	35.512	22.0069	16.2992	15.8139	28.4926	27.0541
slr1455		0.920649	0.000428535		Fisher, Pereira					P		KpsT (Wzt)						cysA	sulfate transport system ATP-binding protein	Transport and binding proteins		NC_000911.1:3301554-3302622		5.85813	3.56594	7.46241	656.966	403.55	23.2452	9.9775	8.6903	11.3395	14.7267	9.72712	13.6474	10.8573	8.09218	7.59141	11.84	10.8518	9.23107	10.5606	7.62318	11.459	170.966	189.48	208.282	24.3948	18.601
sll1382		0.920612	0.000429207		Fisher					P								petF, fdx	ferredoxin, petF-like protein	Photosynthesis and respiration	Soluble electron carriers	NC_000911.1:1831560-1831929		442.631	290.572	302.429	418.098	573.572	1172.28	500.186	568.368	570.511	756.14	676.626	700.716	261.562	301.862	244.155	400.64	389.653	363.128	525.596	492.713	354.574	414.32	529.289	640.562	590.036	644.775
sll0771		0.919881	0.000442875		Fisher					P								glcP, gtr	glucose transport protein	Transport and binding proteins		NC_000911.1:2399209-2400616		47.6242	73.69	72.9124	26.5561	20.876	25.8561	80.6218	98.1546	95.2504	11.414	16.8509	9.7116	67.4833	99.2278	84.0026	36.0569	49.2266	41.4457	73.1145	66.9561	85.3823	14.7819	13.7948	12.5704	140.86	97.3004
slr0233		0.919784	0.000444716		Fisher	P		P										trxM1	thioredoxin M	Biosynthesis of cofactors, prosthetic groups and carriers	Thioredoxin, glutaredoxin and glutathione	NC_000911.1:2537520-2537838		325.472	130.879	159.684	385.583	357.254	566.612	262.617	321.63	360.94	340.698	332.484	381.498	195.187	105.666	179.143	201.034	194.332	239.15	293.049	212.847	129.046	292.464	313.955	303.401	163.893	231.453
slr1734		0.919416	0.000451729		Fisher				P									opcA	glucose 6-phosphate dehydrogenase assembly protein	Energy metabolism	Pentose phosphate pathway	NC_000911.1:1316226-1317654		120.382	62.1614	38.4058	90.2688	113.1	118.698	25.2423	39.0603	42.8994	29.8295	40.9067	41.9976	72.4989	41.2329	59.4673	117.711	115.781	143.183	30.1712	45.1088	36.8999	65.1849	68.9112	80.3596	23.0519	39.9641
slr1456		0.919278	0.000454394		Fisher	P												pilA4	type 4 pilin-like protein, or general secretion pathway protein G	Unknown		NC_000911.1:3302811-3303339		3.18771	5.98121	8.33798	148.41	87.7671	19.0615	10.5311	12.8736	16.5429	12.9535	12.307	14.7691	10.9574	9.49045	4.63324	7.64257	6.88202	8.02462	21.4404	4.0702	11.6461	63.6539	54.9185	64.8105	10.0115	5.3992
sll1020		0.919079	0.000458221		CAZy, Fisher		P									GT02			probable glycosyltransferase	Other categories	Other	NC_000911.1:396056-396941		14.0923	12.61	8.91543	31.6314	28.743	38.9433	10.3505	13.0671	17.5681	20.5664	19.0059	20.4379	40.6699	9.10804	13.4444	78.1596	104.477	64.6401	17.7982	33.1783	18.521	19.4628	18.3884	21.0626	12.2685	38.1767
sll1533		0.918705	0.000465508		Fisher	P												pilT2	twitching mobility protein	Cellular processes	Chemotaxis	NC_000911.1:2045077-2046364		227.272	216.941	274.79	117.064	138.743	157.065	220.328	258.748	283.036	64.2586	77.6426	64.435	492.469	580.554	713.041	234.448	245.687	232.822	414.33	390.815	498.766	81.9283	94.2415	108.641	338.318	413.258
sll1393		0.918697	0.000465654		CAZy, Fisher					P						GT05		glgA	glycogen (starch) synthase	Central intermediary metabolism	Polysaccharides and glycoproteins	NC_000911.1:57339-58815		75.2681	73.475	61.601	76.8956	65.6238	53.033	69.8536	64.7109	71.098	35.7671	35.0648	34.5674	63.9421	89.107	150.054	50.2195	51.729	58.2848	72.2445	43.8228	69.9644	52.7483	44.5196	52.3647	98.7033	61.3411
slr1149		0.91821	0.000475271		Fisher, Pereira					P		KpsT (Wzt)							ATP-binding protein of ABC transporter	Transport and binding proteins		NC_000911.1:813798-815604		10.1192	8.19647	13.3006	35.2431	36.5682	32.7665	19.6621	22.3596	23.9582	23.6437	23.2189	26.3174	14.5377	28.4732	17.506	25.1315	28.4175	26.4407	27.4186	20.8856	27.9889	27.5759	26.7877	28.7062	20.6204	21.1669
sll0520		0.917625	0.00048699		Fisher						P							ndhI	NADH dehydrogenase subunit NdhI	Photosynthesis and respiration	NADH dehydrogenase	NC_000911.1:3268385-3268967		453.475	386.954	296.17	121.868	139.821	114.689	110.403	126.77	152.621	75.4629	100.996	66.9375	140.831	141.164	174.132	136.047	119.692	156.006	104.274	131.932	131.408	68.7546	82.869	78.9063	116.599	112.569
slr1615		0.91761	0.00048729		Fisher		P	P										rfbE	perosamine synthetase	Cell envelope	Surface polysaccharides, lipopolysaccharides and antigens	NC_000911.1:360029-363420		176.691	161.991	149.155	761.082	396.354	363.032	156.938	222.188	246.069	252.317	245.985	221.172	554.35	137.86	122.199	1099.69	1223.11	982.405	178.105	241.737	101.646	200.956	240.824	241.145	161.828	257.959
slr0229		0.915548	0.00053022		Fisher					P	P								3-hydroxyisobutyrate dehydrogenase	Energy metabolism	Amino acids and amines	NC_000911.1:2532822-2533695		11.3211	12.3758	11.655	34.3555	23.7211	12.7562	5.34409	6.98022	8.00498	9.10362	13.1022	12.864	3.44756	1.28553	4.8242	11.8114	12.02	14.0827	7.67569	8.15327	7.71466	14.7089	14.5422	18.6105	5.63101	8.34427
sll1835		0.914989	0.000542309		Fisher	P													periplasmic protein, function unknown	Hypothetical		NC_000911.1:617389-618187		41.7547	57.8646	75.7093	27.3113	37.7702	19.2314	33.3176	36.2155	37.2175	17.6776	24.5336	22.5396	25.321	32.0075	45.7763	20.0691	17.0758	15.1411	68.6079	60.3995	71.8352	25.0875	25.2677	24.1988	59.8328	44.5799
sll1181		0.914116	0.000561569		Pereira							Alg44, BscA							similar to hemolysin secretion protein	Cellular processes	Cell killing	NC_000911.1:1848798-1850550		138.003	117.749	91.803	165.194	204.639	233.131	83.582	120.89	114.995	61.9362	95.2021	77.1795	215.639	211.869	239.971	168.651	180.765	204.949	88.4132	139.167	127.92	114.003	133.829	147.354	85.1171	108.011
slr0493		0.911975	0.000610784		Fisher			P		P									similar to mannose-1-phosphate guanylyltransferase	Energy metabolism	Sugars	NC_000911.1:2625094-2626479		42.2	43.2696	36.3529	132.964	134.295	78.2986	45.0646	48.629	48.0034	109.406	84.3264	110.45	43.1883	62.0504	24.7637	48.95	41.8605	39.4648	28.3087	38.3418	42.9318	70.8096	81.1188	93.2044	43.6273	31.1033
slr1901		0.911582	0.000620135		Fisher, Pereira							KpsT (Wzt)							ATP-binding protein of ABC transporter	Transport and binding proteins		NC_000911.1:850604-851585		35.6596	31.8203	32.6287	32.3113	27.1048	38.6902	31.2165	36.7979	36.5106	26.4513	42.384	32.1304	11.8689	20.2853	17.4779	21.1273	28.8661	26.2998	33.1825	23.8151	25.5553	28.2682	24.4562	23.4884	30.7241	28.2815
slr2126		0.911028	0.000633491		CAZy, Fisher		P									GT02			probable glycosyltransferase	Other categories	Other	NC_000911.1:1638380-1639247		16.5018	7.27359	24.8131	18.3996	18.5345	20.0007	23.7858	22.7035	23.7169	20.8196	17.3064	14.9036	68.5703	43.4809	22.7022	29.4671	31.2282	18.935	30.4643	39.7671	14.6231	14.2615	15.5766	10.7977	36.0881	30.2295
sll1899		0.907994	0.000710207		Fisher					P								ctaB	cytochrome c oxidase folding protein	Photosynthesis and respiration	Respiratory terminal oxidases	NC_000911.1:1757591-1758542		68.2209	34.1708	43.9824	54.746	55.1173	42.7055	20.6268	30.4523	32.6396	54.7564	65.54	54.8969	45.6086	20.0237	29.0164	127.386	154.377	132.216	26.0695	27.3289	33.1941	33.9335	42.3951	45.7589	35.5615	22.203
slr0172		0.907792	0.000715542		Fisher, Pereira							KpsF							hypothetical protein	Hypothetical		NC_000911.1:2304093-2305886		85.1203	125.777	121.39	70.3524	73.4116	112.033	125.799	193.463	173.717	76.4026	102.255	93.0803	79.7903	124.772	132.401	59.3694	47.6858	66.318	147.651	148.225	209.31	44.0255	54.795	58.5227	144.7	208.234
sll0521		0.906848	0.000740819		Fisher						P							ndhG	NADH dehydrogenase subunit 6	Photosynthesis and respiration	NADH dehydrogenase	NC_000911.1:3267694-3268291		396.102	387.081	183.443	144.097	113.142	117.66	89.599	148.938	135.764	56.198	80.2153	63.8382	109.449	83.9231	105.642	101.667	127.212	118.121	123.671	119.852	106.827	52.508	60.3714	65.0408	155.216	89.4136
sll0983		0.906274	0.000756469		Fisher			P		P									hypothetical protein	Hypothetical		NC_000911.1:667851-668481		14.0497	14.7013	1.96123	53.2178	56.0872	68.7587	22.5445	40.8616	34.5196	38.6013	37.5281	42.1689	24.6736	16.7054	19.4228	70.9716	46.2554	66.9806	15.6758	7.45519	15.2237	53.2837	40.5148	47.798	14.5802	15.2894
sll0042		0.906197	0.000758601		Fisher					P								pixJ2, pisJ2	methyl-accepting chemotaxis protein for positive phototaxis	Cellular processes	Chemotaxis	NC_000911.1:3148437-3148929		85.1821	57.9141	119.142	54.6591	53.7199	115.457	94.2633	186.573	142.976	56.6848	75.6247	59.4579	139.625	161.192	128.144	118.379	155.405	108.78	103.449	104.838	96.8968	41.3212	60.3114	58.698	141.069	147.607
sll0735		0.90538	0.000781319		CAZy										GH057				hypothetical protein	Hypothetical		NC_000911.1:3413077-3414667		43.349	52.4518	37.5114	19.5913	19.1365	13.1615	40.213	37.1792	42.7316	12.1465	18.5664	12.9498	23.7739	32.8719	32.6236	12.2072	12.9362	14.6218	46.3696	43.95	33.0922	9.0707	7.81327	8.03392	34.1626	46.0879
slr1924		0.905375	0.000781463		Fisher				P										D-alanyl-D-alanine carboxypeptidase, periplasmic protein	Cell envelope	Murein sacculus and peptidoglycan	NC_000911.1:2212504-2215551		93.3012	90.802	79.3386	51.7247	44.1661	52.2023	39.835	55.8693	57.8122	20.5416	35.6522	29.8875	43.7801	53.0271	48.3938	28.291	41.9478	39.2078	47.1828	52.3891	44.3739	27.8928	35.0857	30.8699	34.645	47.0807
sll0945		0.900387	0.000930705		CAZy, Fisher					P						GT05		glgA	glycogen synthase	Central intermediary metabolism	Polysaccharides and glycoproteins	NC_000911.1:2265212-2266646		33.302	43.2378	44.7574	48.2731	52.7049	41.9338	33.9863	37.8867	35.467	31.2669	32.2017	28.0632	41.4259	46.3941	65.5142	43.6207	40.73	41.1571	57.4113	29.4112	65.7623	29.675	26.8037	37.7735	71.2127	42.0991
slr1816		0.900027	0.000942205		CAZy											GT41			hypothetical protein	Hypothetical		NC_000911.1:1293397-1295551		71.2791	51.4793	44.3922	73.458	34.2326	34.9252	42.9797	49.9859	52.4448	27.5523	34.1093	25.9761	62.5901	63.9547	46.5644	23.5474	34.7677	25.4949	41.0084	40.8082	32.4844	34.4338	34.3663	32.6784	41.1556	41.9503
sll0385		0.898586	0.000989144		Fisher, Pereira							KpsT (Wzt)							ATP-binding protein of ABC transporter	Transport and binding proteins		NC_000911.1:2691527-2693077		50.551	67.9849	101.208	145.117	136.062	267.941	111.697	155.177	156.442	111.029	149.182	114.884	112.84	35.8587	34.3142	106.374	190.811	119.981	87.6293	101.449	80.4686	141.491	113.994	154.17	89.8737	69.6032
sll0522		0.896581	0.00105716		Fisher						P							ndhE	NADH dehydrogenase subunit 4L	Photosynthesis and respiration	NADH dehydrogenase	NC_000911.1:3267243-3267555		189.627	175.072	153.851	96.1342	103.889	113.079	135.033	129.038	126.03	83.967	87.5124	64.5382	95.0667	107.335	87.4776	74.3835	124.759	104.507	78.833	100.716	64.1352	38.4609	45.154	34.9905	25.1258	40.107
sll1583		0.89452	0.00113041		Fisher	P													unknown protein	Unknown		NC_000911.1:714464-716153		203.347	284.903	251.048	116.355	101.834	65.4841	190.434	165.001	178.164	67.0378	68.846	62.9337	124.531	187.323	321.03	76.3538	75.7095	101.002	242.383	299.297	369.404	73.0062	78.9124	87.5592	285.002	258.743
sll1434		0.892168	0.00121821		CAZy											GT51			penicillin-binding protein	Other categories	Drug and analog sensitivity	NC_000911.1:1904024-1905977		123.827	88.8372	70.3455	141.093	136.751	159.437	37.7176	61.0754	73.5154	64.2046	86.6633	68.125	29.4124	40.511	33.1168	93.6968	87.4861	101.392	67.6229	47.5638	60.0567	105.135	116.775	128.334	71.0882	63.9146
slr2136		0.891961	0.00122618		Fisher	P													GcpE protein homolog	Other categories	Other	NC_000911.1:1262048-1263260		74.444	63.4095	63.2606	38.6024	55.2431	55.4711	72.0359	85.8443	86.4515	31.5305	44.3993	35.9331	92.0672	127.454	159.051	42.1264	40.094	37.9224	126.862	112.116	133.196	51.5783	44.3082	45.8831	116.192	112.706
sll0362		0.891497	0.0012441		Fisher					P								alaS	alanyl-tRNA synthetase	Translation	Aminoacyl tRNA synthetases and tRNA modification	NC_000911.1:2141612-2144246		33.5873	41.3591	37.5332	28.9076	32.5682	29.4829	30.0499	37.5007	41.755	19.9611	26.3888	22.4607	23.3	45.2937	39.6536	22.1121	27.0303	30.2351	37.7314	35.829	40.3054	18.9114	21.01	22.3643	39.8771	37.6259
sll1220		0.891179	0.00125652		Fisher		P											hoxE	putative diaphorase subunit of the bidirectional hydrogenase	Other categories	Hydrogenase	NC_000911.1:1678043-1678565		45.8372	28.9578	61.0221	33.541	40.0978	95.869	44.459	66.1136	55.946	25.9017	39.9258	33.7749	151.03	84.7791	72.1993	141.786	193.712	180.442	130.558	116.108	144.309	18.2433	30.461	24.9512	167.052	172.07
slr1367		0.890578	0.00128021		CAZy, Fisher					P						GT35			glycogen phosphorylase	Central intermediary metabolism	Polysaccharides and glycoproteins	NC_000911.1:1117106-1119674		90.5993	91.3797	73.0224	66.975	92.7676	76.9865	31.0128	39.9346	45.0888	47.2426	59.8652	54.3958	54.4604	76.4841	117.18	117.094	149.62	162.531	55.5305	40.9931	48.9533	30.8355	35.1335	30.8622	62.3734	52.0693
slr0161		0.889594	0.00131962		Fisher	P												pilT1	twitching motility protein PilT	Cellular processes	Chemotaxis	NC_000911.1:2202943-2204053		241.692	243.117	212.054	216.425	206.661	177.191	161.035	231.876	242.55	86.5673	116.533	95.2039	328.613	355.796	468.754	236.405	260.872	312.812	289.466	312.121	327.968	74.565	111.743	132.809	299.098	340.338
slr2111		0.884577	0.00153388		Fisher, Pereira		P					KpsF							unknown protein	Unknown		NC_000911.1:1625290-1626095		2.57433	13.3181	16.0472	6.40289	10.0846	6.16914	8.68279	7.35177	10.4241	7.34404	11.6076	8.55968	15.4776	7.32255	1.8045	11.2744	11.5617	13.437	9.11262	12.8738	3.82059	8.32539	8.2859	4.08827	27.7669	22.4248
ssl0564		0.883875	0.00156566		Fisher	P	P												transcriptional regulator	Regulatory functions		NC_000911.1:2286797-2287067		21.0388	63.0421	32.7334	83.4063	78.5878	103.234	65.7003	90.9165	84.9593	134.788	105.958	108.029	20.8759	31.699	19.7553	40.7108	37.0877	48.3622	52.8943	40.9237	63.7962	31.3451	62.35	45.9209	10.8507	46.7877
slr0063		0.88057	0.00172148		Fisher	P												pilB1	pilus biogenesis protein homologous to general secretion pathway protein E	Cellular processes	Protein and peptide secretion	NC_000911.1:2589850-2591869		123.333	100.16	70.0078	144.09	137.177	144.889	67.7512	101.285	116.27	52.3907	77.1185	71.2638	88.4743	132.72	151.972	108.291	110.026	140.422	94.9784	70.7492	90.356	104.35	126.189	133.016	116.499	81.04
slr1063		0.877177	0.00189227		CAZy, Fisher		P	P								GT02,GT04			probable glycosyltransferase	Other categories	Other	NC_000911.1:365715-367785		25.4424	26.1685	26.6427	120.81	58.3331	54.5007	39.0588	36.164	37.2292	49.0486	34.2951	26.4628	106.952	37.4223	20.5289	165.916	157.672	105.277	30.0138	59.5152	10.9082	15.854	19.8239	16.6261	28.9806	50.7688
slr0163		0.875974	0.00195556		Fisher	P												pilC'	a part of pilC, pilin biogenesis protein, required for twitching motility	Cellular processes	Chemotaxis	NC_000911.1:2204156-2205372		177.153	162.723	166.742	184.198	162.343	221.663	298.505	369.079	377.098	133.076	151.355	108.006	491.503	467.351	484.5	402.916	363.821	360.139	395.394	396.985	409.519	82.5161	100.9	108.396	535.658	448.958
sll1356		0.875591	0.00197599		CAZy, Fisher					P						GT35			glycogen phosphorylase	Central intermediary metabolism	Polysaccharides and glycoproteins	NC_000911.1:1073079-1075629		131.927	79.3872	66.0855	75.4624	68.6631	60.2385	43.6848	55.8014	63.9776	15.4349	20.1612	14.7104	172.636	94.7375	122.647	162.784	200.536	196.299	64.6964	83.5384	65.1009	27.6004	28.0525	27.2743	49.9574	64.8308
sll1099		0.874353	0.00204311		Fisher		P											tufA	elongation factor Tu	Translation	Protein modification and translation factors	NC_000911.1:1915273-1916473		1322.28	2329.62	2288.19	799.173	933.314	783.717	1487.51	1750.34	1928.18	866.807	1047.18	721.353	1585.14	4735.61	6488.62	948.256	1472.33	1190.52	1759.06	1046.85	1887.76	324.561	465.228	426.448	3532.71	1793.6
slr1070		0.873539	0.00208805		CAZy, Fisher		P									GT02			unknown protein	Unknown		NC_000911.1:373653-374511		26.486	23.6951	20.7228	125.337	59.8565	52.1961	27.5534	25.1989	33.9745	43.4472	30.3542	30.2176	106.369	18.9801	21.3499	150.266	201.632	131.044	42.8714	54.4782	12.916	9.63862	19.3141	22.1323	11.4334	48.4829
slr0982		0.872824	0.00212815		Fisher, Pereira			P		P		KpsT (Wzt)						(rfbB)	probable polysaccharide ABC transporter ATP binding subunit	Transport and binding proteins		NC_000911.1:352262-354322		89.2628	87.4971	55.2697	337.801	260.942	245.512	70.523	102.458	113.984	104.842	87.3648	102.552	178.571	73.8765	62.079	609.071	733.136	508.176	77.1346	101.892	40.6357	53.1638	69.0042	84.5569	66.7	101.395
slr0983		0.872824	0.00212815		Fisher			P		P								rfbF	glucose-1-phosphate cytidylyltransferase	Cell envelope	Surface polysaccharides, lipopolysaccharides and antigens	NC_000911.1:352262-354322		89.2628	87.4971	55.2697	337.801	260.942	245.512	70.523	102.458	113.984	104.842	87.3648	102.552	178.571	73.8765	62.079	609.071	733.136	508.176	77.1346	101.892	40.6357	53.1638	69.0042	84.5569	66.7	101.395
sll0329		0.872542	0.00214409		Fisher	P				P	P								6-phosphogluconate dehydrogenase	Energy metabolism	Pentose phosphate pathway	NC_000911.1:2387423-2388872		264.71	126.638	74.606	193.256	229.433	258.901	64.5836	95.9529	112.437	75.3954	84.1231	74.3029	106.177	81.7321	96.0171	282.965	362.902	371.045	78.5929	101.525	90.7709	58.9272	81.6163	82.8734	88.8982	77.5724
slr1064		0.869194	0.00233978		CAZy, Fisher			P								GT04			probable glycosyltransferase	Cell envelope	Surface polysaccharides, lipopolysaccharides and antigens	NC_000911.1:367806-368910		42.7628	49.5547	30.0193	171.091	96.075	90.5721	50.8797	57.9718	54.8081	54.9299	41.257	43.6704	109.905	43.0684	20.0858	247.25	304.056	188.083	48.4816	78.6497	22.5325	16.835	26.8426	27.5785	32.5575	74.1341
sll1297		0.867444	0.00244679		Fisher						P							(pobA)	probable dioxygenase, Rieske iron-sulfur component	Other categories	Other	NC_000911.1:683139-684439		16.0164	19.643	15.5603	35.5186	28.4751	36.4818	21.9223	30.6843	25.4342	21.8413	14.4232	24.7616	79.836	21.6583	32.8508	30.8212	100.34	83.1953	6.62999	25.42	27.9365	13.4232	15.0358	8.53597	7.33609	12.9466
slr1212		0.864233	0.00265187		Fisher						P								similar to two-component sensor histidine kinase	Regulatory functions		NC_000911.1:897353-899888		1.35543	1.6475	2.72764	6.20545	5.89135	2.53313	5.08757	5.67322	6.83954	3.10035	2.50251	3.68989	5.52963	9.1504	9.47515	10.622	10.8185	9.6839	6.61378	4.98906	4.44285	5.33274	4.388	3.53649	7.5005	6.62332
sll0684		0.864014	0.00266626		Fisher, Pereira							KpsT (Wzt)							phosphate transport ATP-binding protein PstB homolog	Transport and binding proteins		NC_000911.1:2636827-2637628		24.64	20.2526	23.0389	328.364	318.988	243.252	21.3613	27.9623	30.3496	25.376	25.6405	26.8758	261.022	217.409	203.699	395.708	644.02	569.506	16.008	21.1505	19.1605	69.4669	62.3069	62.908	19.0611	23.5694
sll1592		0.86401	0.00266657		Fisher	P	P			P									two-component response regulator NarL subfamily	Regulatory functions		NC_000911.1:1490682-1491363		6.21346	4.14245	8.26047	14.0423	12.6204	24.7798	6.27679	8.1887	5.25693	7.56568	7.78998	8.02123	9.99313	7.47334	5.48298	7.06075	5.39877	5.69367	1.35792	6.4762	5.01494	14.5519	6.4272	7.65743	2.23301	2.56635
slr0985		0.863967	0.00266936		Fisher			P										rfbC	dTDP-4-dehydrorhamnose 3,5-epimerase	Cell envelope	Surface polysaccharides, lipopolysaccharides and antigens	NC_000911.1:355423-357210		86.3588	80.4222	45.3145	260.407	228.917	251.225	79.8996	130.092	145.982	90.2216	80.7888	94.2716	306.91	48.0223	66.1817	651.239	889.537	599.073	110.72	112.961	51.7343	39.9182	71.9499	75.5449	55.9555	119.977
slr2074		0.863501	0.00270025		Fisher			P		P									similar to mannose-1-phosphate guanylyltransferase	Energy metabolism	Sugars	NC_000911.1:914051-914441		53.5848	41.4062	39.8707	63.8021	90.3907	81.2839	42.1171	41.8655	26.9907	45.9615	36.1046	42.8994	38.5826	60.0992	56.2346	49.8806	28.106	41.3481	51.4518	36.1279	43.3212	37.5258	38.453	32.7504	15.8557	24.9985
slr1982		0.863418	0.00270578		Fisher		P												two-component response regulator CheY subfamily	Regulatory functions		NC_000911.1:1811129-1811501		176.901	175.977	125.33	146.293	119.78	207.186	218.706	189.314	194.06	169.075	176.26	155.012	130.307	115.412	105.849	129.565	74.9088	130.854	182.642	177.44	116.67	99.9973	130.923	145.257	140.782	220.75
sll0401		0.859555	0.00297145		Fisher			P		P	P								citrate synthase	Energy metabolism	TCA cycle	NC_000911.1:2560111-2561305		92.0684	85.2374	76.8736	117.416	90.4526	117.999	57.9348	92.1137	88.9447	67.58	82.7595	79.933	88.0267	91.7465	99.528	99.7945	126.05	116.458	81.7601	72.587	89.3108	74.0845	91.8205	93.885	76.0716	89.9611
ssl1507		0.857154	0.00314532		Fisher	P													putative transposase [ISY508a: 1710788 - 1711753]	Other categories	Transposon-related functions	NC_000911.1:1710813-1711014		0	22.4955	12.4347	8.20674	27.2295	37.3607	27.3326	65.5294	28.3711	60.0752	56.6632	79.3646	23.0507	0	11.0276	14.8914	24.2333	14.4753	55.0271	55.0971	3.47767	14.3413	24.7219	24.8477	24.9755	14.0213
sll0651		0.856938	0.00316131		Fisher	P													putative transposase [ISY100j: 421739 - 422684]	Other categories	Transposon-related functions	NC_000911.1:421764-422612		12.4629	4.70973	1.52591	0	10.8409	0.840905	0.952134	2.05635	2.18938	0.608107	1.67798	2.72201	6.70815	0	2.79982	1.55347	0.682974	2.73321	3.41329	12.6572	3.07509	2.3556	4.21442	3.57589	6.17298	6.37897
slr0984		0.856328	0.00320675		Fisher			P										rfbG	CDP-glucose 4,6-dehydratase	Cell envelope	Surface polysaccharides, lipopolysaccharides and antigens	NC_000911.1:354322-355405		59.6943	51.7055	43.7149	200.257	133.796	159.192	51.1581	71.4349	75.6884	68.5082	57.571	65.3797	160.017	42.2981	28.6309	375.631	405.802	300.916	47.2079	60.7825	27.3526	27.546	43.2354	49.1084	36.677	60.2529
slr1073		0.855603	0.00326133		CAZy											GT04			unknown protein	Unknown		NC_000911.1:376484-378951		51.2016	35.6768	34.3408	164.639	79.7084	90.5207	47.0202	44.9864	48.4983	56.1964	35.7124	47.413	213.422	48.6986	31.9139	287.427	338.205	191.929	68.1886	123.047	26.5764	12.6667	22.2887	22.2148	30.0016	90.0962
slr1074		0.855603	0.00326133		Pereira							Wzy (WaaL)							unknown protein	Unknown		NC_000911.1:376484-378951		51.2016	35.6768	34.3408	164.639	79.7084	90.5207	47.0202	44.9864	48.4983	56.1964	35.7124	47.413	213.422	48.6986	31.9139	287.427	338.205	191.929	68.1886	123.047	26.5764	12.6667	22.2887	22.2148	30.0016	90.0962
slr0194		0.855577	0.00326332		Fisher					P								rpiA	ribose 5-phosphate isomerase	Energy metabolism	Sugars	NC_000911.1:2725325-2726033		51.3166	81.4056	63.4027	55.3439	55.7841	41.43	75.6408	88.767	92.9423	54.7396	70.4268	52.0832	48.0664	60.1937	113.711	26.1136	39.5261	40.6203	46.0962	31.3694	52.5465	23.703	28.1927	27.1468	77.0103	43.0319
ssl0563		0.852867	0.00347303		Fisher						P							psaC	photosystem I subunit VII	Photosynthesis and respiration	Photosystem I	NC_000911.1:2287333-2287579		7470.52	5515.8	4904.17	1623.74	1620.17	3738.29	6680.8	5258.94	5379.16	963.207	1304.79	948.373	6094.39	6910.26	7565.19	3605.22	4618.92	3325.86	11561.6	7633.44	5072.81	302.093	383.279	484.816	9057.6	10833.8
slr2108		0.852559	0.00349744		Fisher, Pereira	P				P		KpsT (Wzt)							probable polysaccharide ABC transporter ATP binding subunit	Transport and binding proteins		NC_000911.1:1621977-1623093		5.59695	4.37892	4.83317	6.43265	7.7597	4.89357	4.41077	3.2666	2.74805	2.81329	4.90638	4.77545	6.42851	0.932662	6.01074	4.94906	6.20678	5.652	4.80665	7.87109	8.57772	4.06678	3.4358	4.76118	4.03889	6.53434
slr1065		0.851635	0.00357133		CAZy, Fisher		P									GT02			probable glycosyltransferase	Other categories	Other	NC_000911.1:369148-370219		53.0892	42.2867	39.218	186.326	116.663	86.1486	57.0295	57.0817	65.6992	62.6427	44.2738	46.5589	151.217	50.3843	35.9413	228.743	248.232	184.426	65.9994	118.389	33.7804	12.6537	19.816	24.3765	39.2882	83.0402
slr2122		0.850681	0.0036488		Pereira							KpsU							hypothetical protein	Hypothetical		NC_000911.1:1635071-1636702		63.4049	41.3267	39.3356	52.1607	62.2162	57.1745	43.862	59.8316	57.6176	55.1086	61.6155	48.6922	61.7698	62.5429	41.8512	79.3565	106.739	91.1375	35.1205	42.8066	39.6192	47.4621	57.3142	50.1972	29.8135	26.9978
slr2123		0.850681	0.0036488		Fisher					P									similar to D-3-phosphoglycerate dehydrogenase	Other categories	Other	NC_000911.1:1635071-1636702		63.4049	41.3267	39.3356	52.1607	62.2162	57.1745	43.862	59.8316	57.6176	55.1086	61.6155	48.6922	61.7698	62.5429	41.8512	79.3565	106.739	91.1375	35.1205	42.8066	39.6192	47.4621	57.3142	50.1972	29.8135	26.9978
sll1292		0.845509	0.00408881		Fisher	P													two-component response regulator CheY subfamily	Regulatory functions		NC_000911.1:690898-691264		113.096	128.691	115.598	122.09	136.689	139.38	62.7549	98.3885	125.183	57.5144	54.9628	83.2833	382.803	120.676	138.764	298.216	431.1	389.517	104.767	172.744	121.749	131.242	77.3051	116.385	84.555	127.16
slr1280		0.843716	0.00424954		Fisher						P							ndhK	NADH dehydrogenase subunit NdhK	Photosynthesis and respiration	NADH dehydrogenase	NC_000911.1:1875562-1876841		515.995	620.17	342.855	245.123	223.884	182.75	177.402	179.781	164.382	136.436	140.833	123.503	234.4	186.158	179.46	135.56	123.143	134.694	168.744	179.338	204.787	75.6856	93.4446	103.776	168.488	191.733
sll0683		0.843602	0.00425988		Fisher, Pereira							KpsT (Wzt)							phosphate transport ATP-binding protein PstB homolog	Transport and binding proteins		NC_000911.1:2637742-2638552		23.3051	13.3494	11.8339	346.924	239.586	244.837	16.3967	20.5235	16.9237	29.8597	30.2163	25.4243	330.543	233.606	237.916	411.613	572.17	476.221	23.6229	21.3877	19.241	58.2476	44.7475	50.8641	27.5784	16.0641
sll1213		0.842379	0.00437212		Fisher					P									GDP-fucose synthetase	Cell envelope	Surface polysaccharides, lipopolysaccharides and antigens	NC_000911.1:4450-5389		54.5132	69.7878	69.5557	56.1595	50.8045	43.9391	41.5846	43.8241	44.0239	31.795	36.7996	29.6314	50.7467	76.7247	95.0071	51.2109	57.3515	49.4434	48.7304	27.1734	54.3602	42.3857	42.2751	43.8915	63.7422	49.3519
sll0043		0.842092	0.0043987		Fisher						P							pixL, taxAY1, hik18	positive phototaxis protein, homologous to chemotaxis protein CheA, two-component hybrid histidine kinase	Regulatory functions		NC_000911.1:3144212-3148421		45.3068	39.2727	64.2522	25.3477	26.8169	49.3365	38.263	72.3012	68.2352	22.5271	33.7047	23.1971	45.8317	68.8171	76.9004	54.2255	79.8876	63.9778	60.949	38.8063	53.5337	28.0494	31.3086	33.352	93.275	58.4468
slr0977		0.837734	0.00481679		Fisher, Pereira					P		KpsM (Wzm)							ABC transporter, permease component	Transport and binding proteins		NC_000911.1:349467-350298		38.2407	41.0961	31.1842	175.781	99.4909	96.7458	34.5255	45.1563	44.5256	57.4333	44.7445	48.4662	86.4202	18.7841	20.4928	275.329	290.379	208.01	34.139	22.9339	19.9663	31.5623	31.3413	34.9314	25.5608	27.8354
slr2114		0.837055	0.00488424		Fisher		P			P								(spsC)	perosamine synthetase	Cell envelope	Surface polysaccharides, lipopolysaccharides and antigens	NC_000911.1:1626164-1628018		0.977218	0.958188	1.05228	6.42368	6.68099	2.20357	4.12974	4.97861	3.73502	5.12626	6.71854	4.71286	0.809392	4.22561	6.07017	4.80103	3.38319	5.00362	4.27733	2.57157	3.0406	5.12669	4.774	4.68983	1.48463	3.02013
slr2113		0.837055	0.00488424		Fisher	P													putative transposase [ISY100o: 1626093 - 1627038]	Other categories	Transposon-related functions	NC_000911.1:1626164-1628018		0.977218	0.958188	1.05228	6.42368	6.68099	2.20357	4.12974	4.97861	3.73502	5.12626	6.71854	4.71286	0.809392	4.22561	6.07017	4.80103	3.38319	5.00362	4.27733	2.57157	3.0406	5.12669	4.774	4.68983	1.48463	3.02013
sll0760		0.834524	0.00514157		Fisher, Pereira							KpsM (Wzm)						ycf38	hypothetical protein YCF38	Hypothetical		NC_000911.1:2410029-2410914		166.693	88.986	66.6534	159.657	147.191	158.279	50.668	60.8298	59.8988	94.8686	106.049	106.246	82.3226	66.4643	66.4311	147.805	152.162	123.381	63.3858	53.6192	56.1701	158.277	136.841	144.68	48.6318	45.9238
slr1076		0.83059	0.00555956		CAZy											GT04			probable glycosyltransferase	Other categories	Other	NC_000911.1:380029-381175		42.0213	30.7573	22.495	115.726	68.5044	56.8517	22.8833	26.2878	23.4606	36.6577	22.6124	29.4311	123.338	38.8075	23.8993	176.022	188.173	143.83	48.8401	97.8032	28.7902	10.0077	18.3733	15.1437	26.5831	64.68
sll1453		0.826874	0.00597512		Fisher, Pereira	P						KpsT (Wzt)						nrtD	nitrate/nitrite transport system ATP-binding protein	Transport and binding proteins		NC_000911.1:1005180-1006179		139.386	137.988	96.893	34.2047	37.0092	33.6855	20.7226	23.2483	22.9291	18.9023	32.2551	17.6388	22.7419	19.2143	35.5802	20.1852	37.1373	26.405	51.6197	26.8831	46.3535	11.5194	6.31098	6.07209	34.987	43.7464
slr0844		0.826796	0.00598408		Fisher						P							ndhF1	NADH dehydrogenase subunit 5	Photosynthesis and respiration	NADH dehydrogenase	NC_000911.1:2857873-2859919		228.21	228.866	144.391	196.09	202.505	209.232	142.246	188.709	200.258	87.0992	105.851	93.6253	457.769	443.99	544.493	279.256	361.912	265.343	221.966	141.847	172.69	90.2144	86.9823	93.2815	272.888	198.974
ssl0020		0.819397	0.00687464		Fisher			P		P								petF	ferredoxin I, essential for growth	Photosynthesis and respiration	Soluble electron carriers	NC_000911.1:2484889-2485183		1087.31	2318.37	968.856	690.646	761.419	1029.97	1294.82	1683.43	1241.5	1169.57	1293	1131.67	6100.36	6849.3	7546.49	1099.28	1621.79	1297.83	3547.89	2110.27	2525.82	115.519	161.89	117.094	2438.02	3102.86
sll1043		0.818413	0.00699944		Fisher		P												polyribonucleotide nucleotidyltransferase	Transcription	RNA synthesis, modification and DNA transcription	NC_000911.1:96324-98481		357.885	262.068	392.444	160.868	148.296	196.195	169.031	197.029	196.92	164.265	208.012	152.137	120.546	274.616	352.32	102.575	127.73	125.318	299.571	182.032	312.913	129.947	141.3	158.211	455.452	255.74
slr0083		0.81728	0.00714515		Fisher				P									crhR	RNA helicase Light	Transcription	RNA synthesis, modification and DNA transcription	NC_000911.1:2887643-2889122		970.493	238.625	453.831	438.952	510.45	641.074	275.293	356.278	339.377	470.607	518.841	351.274	107.929	114.862	123.962	264.061	313.862	308.734	241.497	171.226	199.113	435.554	544.469	519.419	304.031	168.505
slr1085		0.813509	0.00764468		CAZy, Fisher					P						GT04			probable glycosyltransferase	Other categories	Other	NC_000911.1:386680-387955		33.8182	30.3861	19.8979	94.7344	78.8018	54.1673	27.1614	49.0095	43.8194	40.5627	35.9489	39.8679	102.854	30.5674	26.3093	121.368	191.162	131.455	50.1131	55.2454	25.122	27.0861	36.3785	35.9482	16.1733	55.1263
slr0993		0.812527	0.00777853		CAZy								CBM50						putative peptidase	Cell envelope	Membranes, lipoproteins and porins	NC_000911.1:2260428-2262576		326.98	319.768	159.332	914.732	1034.05	376.589	139.359	186.11	180.609	123.597	165.06	138.803	331.287	356.686	507.657	289.574	353.478	437.726	158.833	169.177	193.685	74.3182	102.258	167.74	131.061	193.481
slr1077		0.807951	0.00842326		CAZy											GT04			probable glycosyltransferase	Other categories	Other	NC_000911.1:381176-382337		47.0746	31.2256	23.3897	108.051	88.6726	77.6309	24.0018	24.8575	30.4728	47.0005	24.5734	37.2941	124.621	25.1868	26.4147	155.951	206.777	139.452	36.1964	76.8372	37.0109	10.4534	20.1966	21.6491	20.0981	63.7089
slr0331		0.806368	0.00865441		Fisher						P							ndhD1	NADH dehydrogenase subunit 4 (involved in photosystem-1 cyclic electron flow)	Photosynthesis and respiration	NADH dehydrogenase	NC_000911.1:2287947-2289525		209.174	193.632	139.573	186.609	169.005	136.586	88.8471	120.4	127.408	73.5435	76.9286	75.9039	276.372	233.66	307.864	487.935	529.307	452.226	223.169	155.544	220.356	51.7237	61.9742	82.3029	289.533	268.553
sll0404		0.805384	0.00880025		Fisher					P								glcD	glycolate oxidase subunit GlcD	Energy metabolism	Glycolate pathway	NC_000911.1:2553960-2555439		25.5791	25.6616	21.7334	30.0681	43.0105	30.7773	17.5544	23.2527	23.852	27.4194	38.4563	35.9021	7.01118	5.6925	10.4756	17.8063	15.9842	20.9407	19.51	24.4938	25.1849	27.9043	35.9052	39.6682	17.3298	19.9968
sll1299		0.804312	0.00896102		Fisher	P				P	P							(ackA)	acetate kinase	Energy metabolism	Pyruvate and aceyl-CoA metabolism	NC_000911.1:677044-679023		95.181	80.7667	47.4197	82.9415	77.3865	51.3298	44.5141	57.1473	67.1741	35.582	41.7473	44.8081	68.3759	38.5947	39.6377	53.0177	48.5552	55.134	53.2788	58.2999	62.7391	43.9242	46.965	55.5237	39.9545	59.7879
slr1072		0.804244	0.00897131		Fisher					P									GDP-D-mannose dehydratase	Cell envelope	Surface polysaccharides, lipopolysaccharides and antigens	NC_000911.1:375469-376432		73.6932	61.9295	39.1094	228.171	144.529	84.2326	50.9311	65.526	67.699	53.528	42.2304	48.5695	213.006	35.4604	31.445	219.175	310.962	202.566	67.5578	120.835	45.0802	19.853	27.8117	28.0894	51.8481	98.0667
slr1066		0.803442	0.00909306		CAZy											GT04			unknown protein	Unknown		NC_000911.1:370284-372509		98.2516	70.7725	76.8016	308.139	186.158	165.827	118.43	128.153	138.606	128.113	106.463	101.839	299.073	108.926	74.6096	453.801	541.397	340.921	112.791	190.659	55.5313	37.9848	57.6062	67.091	74.1163	141.571
slr1067		0.803442	0.00909306		Fisher			P											UDP-glucose 4-epimerase	Energy metabolism	Sugars	NC_000911.1:370284-372509		98.2516	70.7725	76.8016	308.139	186.158	165.827	118.43	128.153	138.606	128.113	106.463	101.839	299.073	108.926	74.6096	453.801	541.397	340.921	112.791	190.659	55.5313	37.9848	57.6062	67.091	74.1163	141.571
slr0623		0.800032	0.00962281		Fisher	P		P			P							trxA	thioredoxin	Biosynthesis of cofactors, prosthetic groups and carriers	Thioredoxin, glutaredoxin and glutathione	NC_000911.1:2961119-2961443		822.785	701.982	738.27	524.127	492.611	627.955	359.484	297.706	224.184	335.752	357.166	370.852	909.131	883.02	820.258	670.538	512.131	683.347	766.637	936.931	916.949	508.551	525.132	582.113	354.832	733.55
sll1374		0.79972	0.00967233		Fisher					P									probable sugar transporter	Transport and binding proteins		NC_000911.1:1841055-1842690		63.4702	50.4158	36.1597	44.2511	45.8788	93.8179	126.095	142.496	146.845	71.3339	77.7943	92.8433	110.833	91.1057	92.1647	99.6138	109.362	92.1535	56.375	40.6889	43.6031	53.536	67.0719	61.5748	58.2659	44.0221
sll1817		0.790619	0.0111928		Fisher	P												rps11	30S ribosomal protein S11	Translation	Ribosomal proteins: synthesis and modification	NC_000911.1:830193-830586		316.292	405.269	652.107	461.927	450.932	629.564	754.292	728.167	707.575	1072.91	1108.18	939.01	389.171	707.952	842.618	199.368	259.449	209.639	520.613	355.026	596.657	481.374	569.269	493.526	584.164	378.346
slr0150		0.79041	0.0112293		Fisher			P		P								petF, fdx	ferredoxin, petF-like protein	Photosynthesis and respiration	Soluble electron carriers	NC_000911.1:2180576-2180888		214.7	121.826	427.585	50.0701	55.6451	160.691	753.244	1373.45	1239.64	86.1824	147.474	97.2889	843.229	1308.44	1702.17	89.3324	212.172	154.385	968.95	722.79	1043.18	14.4529	38.4113	26.8261	1266.73	1090.32
sll0020		0.78774	0.0117053		Fisher	P													ATP-dependent Clp protease ATPase subunit	Translation	Degradation of proteins, peptides and glycopeptides	NC_000911.1:2466406-2468872		1287.33	803.435	625.777	830.29	982.087	1203.64	490.758	619.445	740.869	640.054	772.104	714.676	728.318	940.381	1104.14	707.515	767.136	896.998	741.445	718.63	765.612	888.371	1055.13	1083.76	783.844	922.05
slr1488		0.780656	0.013033		Fisher, Pereira					P		KpsT (Wzt)							multidrug resistance family ABC transporter	Transport and binding proteins		NC_000911.1:36720-38538		47.4424	21.0092	74.7633	152.232	135.608	181.965	19.5237	2.03487	12.9132	3.22028	3.15991	3.94786	1.97446	1.52286	1.39039	3.31565	3.58036	3.83047	1.29311	3.20671	0.404693	4.4915	2.36746	2.86091	0.746461	3.17834
slr1133		0.778497	0.0134569		Fisher					P								argH	L-argininosuccinate lyase	Amino acid biosynthesis	Glutamate family / Nitrogen assimilation	NC_000911.1:783378-784764		27.1134	35.6805	28.4066	26.0713	28.8227	26.5378	34.2526	40.6119	46.4481	25.1232	31.0829	27.6758	40.8327	35.3923	62.4323	42.8729	51.6789	48.6958	31.4588	35.481	40.6856	17.8694	14.2685	17.0962	45.0834	36.7145
sll1878		0.77648	0.0138611		Fisher					P									iron(III)-transport ATP-binding protein	Transport and binding proteins		NC_000911.1:1797551-1798658		197.806	179.506	201.014	282.473	307.873	380.563	95.1135	73.766	117.704	29.7942	27.4407	33.1733	30.0267	35.0946	29.7306	16.38	15.9952	20.6575	32.3306	108.588	37.6717	36.259	57.5297	50.7536	30.512	68.2675
slr0661		0.774668	0.014231		Fisher	P												proC	pyrroline-5-carboxylate reductase	Amino acid biosynthesis	Glutamate family / Nitrogen assimilation	NC_000911.1:3338681-3339485		40.7657	50.4553	53.9856	53.9699	45.7974	47.7067	47.8881	70.6182	55.6474	33.5826	40.2115	37.367	27.2902	20.7284	31.1254	22.1225	20.2207	27.6947	36.9516	37.1594	46.3226	51.5998	49.5033	47.6679	51.9011	32.1171
slr1078		0.764069	0.0165284		Fisher			P											similar to UDP-glucose 4-epimerase	Energy metabolism	Sugars	NC_000911.1:382948-383266		58.0611	37.1475	40.4019	114.46	103.305	206.247	78.9029	94.4518	103.266	96.5034	73.228	81.6185	136.067	63.7232	21.0757	167.763	233.627	175.072	45.0197	103.515	37.9547	14.7466	20.973	26.9689	39.949	124.504
slr1250		0.761646	0.0170862		Fisher, Pereira					P		KpsT (Wzt)							phosphate transport ATP-binding protein PstB homolog	Transport and binding proteins		NC_000911.1:1391975-1392791		1.71402	3.06021	7.50465	18.0416	26.2777	34.9706	4.77293	4.51539	4.0963	7.24953	7.16956	6.2503	135.037	93.5721	86.4461	124.508	195.448	141.911	8.64448	5.51337	3.3457	5.75297	7.09633	6.92337	3.74703	3.13495
ssl2667		0.73416	0.0243102		Fisher	P												cnfU, synifU	an assembly factor for iron-sulfur culsters	Amino acid biosynthesis	Glutamate family / Nitrogen assimilation	NC_000911.1:3317362-3317593		660.673	511.054	389.277	266.089	334.62	916.84	668.96	996.915	1080.23	623.56	676.802	727.866	393.595	421.277	559.712	179.221	238.87	252.203	258.815	408.873	283.977	198.248	202.292	196.109	328.561	361.909
sll1673		0.726046	0.0267734		Fisher		P												two-component response regulator	Regulatory functions		NC_000911.1:251757-253116		19.4532	12.4904	17.4784	33.775	17.9951	25.7948	12.1499	12.62	14.0039	22.9303	22.5198	20.9664	12.4838	15.2654	8.63871	24.6593	30.8462	25.0491	10.3389	12.6835	7.61174	34.7942	28.361	25.2315	11.2318	11.984
slr0081		0.725058	0.0270839		Fisher	P	P												two-component response regulator OmpR subfamily	Regulatory functions		NC_000911.1:2885021-2885810		244.339	173.927	126.188	193.539	167.099	221.537	133.723	182.365	183.304	96.4219	108.533	106.623	271.058	430.475	438.756	157.431	171.364	159.169	340.051	243.558	242.883	240.988	204.726	208.467	343.706	267.566
slr0758		0.724636	0.0272173		Fisher						P							kaiC1	circadian clock protein KaiC homolog	Other categories	Other	NC_000911.1:3434875-3436435		9.85668	19.8158	13.8723	22.0975	23.5861	10.7429	22.6221	27.7401	33.43	20.6891	23.901	20.8336	18.9035	13.622	14.3973	15.9212	22.8767	19.6007	6.64872	6.47269	4.62233	20.1724	20.5093	20.5789	7.57485	6.87844
ssl0707		0.717523	0.0295311		Fisher					P								glnB	nitrogen regulatory protein P-II	Amino acid biosynthesis	Glutamate family / Nitrogen assimilation	NC_000911.1:2152290-2152629		318.99	432.306	459.588	477.848	493.24	434.269	549.759	585.209	774.763	774.088	790.178	1066.04	641.341	1274.45	897.462	421.827	584.467	695.959	621.094	430.151	353.362	118.904	174.082	154.365	920.698	777.252
sll1330		0.713525	0.0308862		Fisher		P												two-component system response regulator OmpR subfamily	Regulatory functions		NC_000911.1:3293077-3295250		25.3438	42.1177	83.5067	79.573	108.448	246.363	17.3874	29.7863	29.2692	65.9581	71.5898	99.8782	41.3795	15.6559	13.509	148.732	156.506	150.269	32.6157	28.6995	28.0365	26.9007	26.1975	24.4904	17.7288	27.502
slr2099		0.713152	0.0310147		Fisher	P	P											hik40	two-component hybrid sensor and regulator	Regulatory functions		NC_000911.1:1566989-1568090		15.6097	12.0498	7.85603	6.82918	18.5557	14.6337	14.7511	15.1219	13.9701	9.25131	7.62015	9.11859	7.63182	3.41529	7.32706	16.0051	18.1204	15.6408	6.50517	10.9721	10.595	12.3261	15.9037	15.284	4.56761	3.41989
slr2102		0.708157	0.0327687		Fisher	P												ftsY	cell division protein FtsY	Cellular processes	Cell division	NC_000911.1:1570208-1571723		55.5111	47.1368	37.3091	44.035	51.14	52.656	34.0572	49.3538	50.9981	35.7052	54.5922	48.2017	16.0444	24.5842	40.7947	30.9077	32.3865	42.7018	31.4558	33.6453	34.896	29.4332	41.5141	41.8473	32.5979	30.5425
sll1254		0.705178	0.0338448		Fisher, Pereira							KpsF							hypothetical protein	Hypothetical		NC_000911.1:1730165-1731206		49.911	25.8706	25.8681	41.3177	31.2347	47.0501	22.1576	25.0624	33.3472	21.7827	26.4781	25.7643	20.2702	36.5842	24.7707	50.2681	39.6205	45.447	44.408	32.2316	19.8375	47.9926	43.2644	42.9678	26.7208	31.9605
slr2118		0.690993	0.0392842		CAZy											GT04			unknown protein	Unknown		NC_000911.1:1631264-1632530		2.97592	3.36215	3.62185	0.806011	2.20277	1.48307	3.51708	2.5541	2.46697	3.65652	4.12415	3.20048	1.0384	4.64246	1.04008	0.373234	2.11942	1.5174	1.58568	1.64625	1.20584	2.09568	1.68075	1.48253	2.69062	0
sll1981		0.689879	0.0397336		Fisher		P											ilvB	acetolactate synthase	Amino acid biosynthesis	Branched chain family	NC_000911.1:1556474-1558127		293.01	142.742	123.487	153.818	169.847	298.968	145.007	230.034	233.055	142.567	172.406	162.197	195.667	124.269	148.549	198.536	245.532	232.869	155.834	174.766	135.986	230.838	215.204	221.839	121.743	200.427
slr1974		0.68879	0.0401763		Fisher						P								GTP binding protein	Other categories	Other	NC_000911.1:1788549-1789908		35.4158	38.4043	61.9457	87.0625	80.6212	73.0664	24.1999	36.6379	33.6291	85.1095	109.839	104.464	23.9906	21.6176	19.6771	52.2556	64.5089	68.1461	49.0563	48.2018	48.6409	84.3641	97.6239	85.8784	52.0999	49.3016
slr1022		0.688451	0.0403147		Fisher				P		P							argD	N-acetylornithine aminotransferase	Amino acid biosynthesis	Glutamate family / Nitrogen assimilation	NC_000911.1:640736-642026		79.8892	84.6834	60.5391	75.3938	87.5497	65.6253	44.0802	65.0474	67.0234	49.3596	71.239	62.0074	84.3695	95.4295	115.048	59.7148	75.4754	82.0235	85.0959	64.0601	94.849	78.1654	88.826	94.9708	84.7126	77.7338
slr1318		0.688208	0.0404141		Fisher, Pereira							KpsT (Wzt)						(fecB)	iron(III) dicitrate transport system ATP-binding protein	Transport and binding proteins		NC_000911.1:15936-17687		41.5923	30.5054	62.5906	69.7113	71.8017	98.1784	52.4237	26.4102	46.2702	27.5519	25.9125	37.1537	9.05518	20.0481	16.8046	17.3064	17.7297	17.1294	9.76818	22.9509	10.6111	15.3852	18.7546	17.6486	8.61952	12.9716
slr1357		0.687993	0.0405023		Fisher	P													putative transposase [ISY100c: 1098251 - 1099197]	Other categories	Transposon-related functions	NC_000911.1:1098322-1099171		0	2.25255	0	0.558521	1.77001	0	0	0.104977	0.176661	0.152068	0.385293	0	0.474931	0	0	0	0.183659	0.539601	0	0.917346	0	1.22706	1.0037	0.263759	2.02444	0
slr1822		0.687368	0.0407589		Fisher						P							(nth)	endonuclease III	DNA replication, restriction, modification, recombination and repair		NC_000911.1:1309481-1311234		187.647	141.349	106.749	131.363	103.763	144.796	90.6615	105.38	115.637	101.021	113.647	120.951	57.4329	39.1712	39.3717	80.5692	60.1575	70.3417	57.8314	71.5703	65.7639	134.432	140.638	139.757	74.222	70.6076
sll0574		0.680782	0.0435292		Fisher, Pereira			P		P		KpsM (Wzm)							probable permease protein of lipopolysaccharide ABC transporter	Transport and binding proteins		NC_000911.1:3542120-3542936		29.9605	30.9199	34.2399	56.3547	39.0221	20.3816	23.7587	18.9082	14.5233	37.5709	30.2999	29.1681	35.42	14.6135	22.703	46.4133	36.654	24.36	25.543	28.4867	31.115	52.5924	35.7599	31.2937	44.7273	36.1947
slr0650		0.678568	0.0444873		Fisher	P													hypothetical protein	Hypothetical		NC_000911.1:2679883-2680489		42.6416	44.6857	46.8341	68.3348	57.9235	52.6095	34.3441	46.207	47.3597	46.1162	66.9361	55.5317	55.9737	46.2121	34.5138	88.6294	109.417	87.5517	70.71	50.0095	36.3777	70.2663	75.0364	66.9897	62.9193	57.4395
slr0857		0.675248	0.0459485		Fisher	P													putative transposase [ISY100l: 1346125 - 1347070]	Other categories	Transposon-related functions	NC_000911.1:1346196-1347044		11.6879	16.1687	12.8151	22.981	21.0291	10.5899	10.5478	9.20732	7.17665	24.2554	28.5659	32.5146	11.9702	8.59272	12.374	8.42358	13.5033	10.0565	6.97341	21.2901	5.23152	23.9811	20.9041	20.9745	21.3737	5.26474
slr1508		0.672151	0.0473392		CAZy											GT04			probable glycosyltransferase	Other categories	Other	NC_000911.1:1594118-1596619		46.6859	34.7694	51.2903	43.4117	55.0927	45.8996	49.8965	71.6377	71.2263	41.6845	52.1075	46.1954	87.7386	100.762	81.8498	83.9832	96.6081	83.0817	67.4624	37.2347	52.7245	36.2258	35.7211	38.4616	47.0542	58.0506
slr1857		0.669329	0.0486294		CAZy, Fisher					P			CBM48		GH013				isoamylase	Central intermediary metabolism	Polysaccharides and glycoproteins	NC_000911.1:1194652-1196776		55.6034	85.4564	49.9376	41.5799	47.5796	53.5825	49.8698	67.2425	74.6177	23.0985	37.3893	30.3643	121.815	98.3512	118.624	85.3371	185.129	112.858	43.1166	42.8202	51.0035	22.376	21.5326	18.5862	69.7762	52.1426
sll0573		-0.670329	0.0481697		Fisher					P								(arcC)	carbamate kinase	Energy metabolism	Amino acids and amines	NC_000911.1:3543142-3546532		184.348	86.7101	289.022	25.5348	25.2523	58.2266	214.686	329.731	318.122	27.0889	40.6419	33.0723	469.062	1210.54	1200.69	20.0117	27.9175	20.9477	1504.44	684.864	768.006	29.9612	28.4216	30.885	2241.89	1635.54
sll1535		-0.672645	0.0471153		Fisher			P		P									putative sugar transferase	Cell envelope	Surface polysaccharides, lipopolysaccharides and antigens	NC_000911.1:2043106-2043838		150.686	93.181	223.121	185.244	160.421	232.792	306.573	276.988	265.924	398.491	386.087	499.951	380.089	357.093	333.983	284.295	320.449	295.89	240.435	208.956	217.339	345.186	500.149	475.284	175.766	258.866
slr1515		-0.676183	0.0455338		Pereira							Wzy (WaaL)						ictB	putative membrane protein required for bicarbonate uptake	Hypothetical		NC_000911.1:1604862-1606287		42.3765	29.0891	25.8269	39.8709	40.1607	36.976	27.5564	33.0802	33.6762	26.8409	28.9889	28.8791	25.3606	23.7067	30.0313	47.9446	51.3562	41.5961	37.1015	20.1417	25.3618	28.961	25.9683	30.5483	60.9739	30.0714
slr5056		-0.67862	0.0444646		CAZy, Fisher, Maeda, Pereira		P					Alg8, BscA				GT02			probable glycosyltransferase	Other categories	Other	NC_005229.1:54910-56281		2.3213	1.50649	5.34437	4.35224	8.1628	5.17337	1.95568	1.41769	1.75688	2.63668	3.89402	5.36971	2.29781	1.43367	4.27679	6.03976	7.68263	7.24036	1.71565	3.6192	3.12535	2.56864	2.57723	2.70894	0.978499	2.16937
sll1205		-0.694973	0.0377049		Fisher					P									transcriptional regulator	Regulatory functions		NC_000911.1:20614-21595		10.248	12.732	17.252	9.78644	14.1246	11.1509	11.3154	7.26298	8.94436	5.82456	11.1475	7.38315	2.86025	7.49223	7.69028	4.5994	5.0421	5.21461	7.87302	10.1387	7.26307	7.23691	6.37633	5.09654	11.6411	8.08619
sll0045		-0.70089	0.0354339		CAZy											GT04		spsA	sucrose phosphate synthase	Energy metabolism	Sugars	NC_000911.1:3140712-3142875		5.67612	3.63489	7.23718	13.0776	11.0491	9.91365	4.04022	5.21287	6.10401	7.87616	11.021	8.94414	5.1888	6.26709	6.62226	11.7319	11.0449	12.877	6.34471	3.89827	4.92373	24.4887	20.287	24.6951	7.16759	10.7168
sll1864		-0.706161	0.0334871		Fisher, Pereira							KpsF							probable chloride channel protein	Transport and binding proteins		NC_000911.1:2216475-2220961		90.5575	52.3938	44.6965	30.7909	19.8366	19.5034	55.6518	73.378	63.5081	14.71	21.0432	14.8472	79.9426	109.911	135.645	24.3082	29.1394	30.482	112.168	81.8172	112.317	60.4139	78.9006	92.6727	145.845	103.917
sll0244		-0.706504	0.033363		Fisher			P											UDP-glucose 4-epimerase	Energy metabolism	Sugars	NC_000911.1:1521209-1522226		10.0906	8.28829	12.5766	6.75606	13.9973	13.7247	9.43692	11.8614	7.00659	10.9995	10.8029	12.8054	13.4042	17.2097	12.0595	18.8073	16.482	11.5149	12.755	13.1117	13.9305	9.99109	8.2766	10.8288	13.6352	17.2417
sll1001		-0.710587	0.0319074		Fisher, Pereira					P		KpsT (Wzt)							ATP-binding protein of ABC transporter	Transport and binding proteins		NC_000911.1:523015-523798		5.97363	6.31759	12.3448	13.1798	16.3838	14.7409	6.69989	12.3659	8.85679	21.7472	19.4179	24.4087	4.32018	2.55989	2.75687	11.7975	11.7975	11.6268	7.9053	4.5574	9.84803	9.78599	9.60793	9.61938	1.66687	2.11129
slr1930		-0.714001	0.0307228		Fisher	P												pilA7	type 4 pilin-like protein	Unknown		NC_000911.1:2222315-2222876		66.6456	50.7101	75.7923	54.3158	46.0879	125.494	83.2224	100.438	91.9847	99.8811	95.6996	95.3021	81.6766	114.005	46.84	67.8245	59.6031	65.901	103.306	122.72	63.875	117.448	120.384	128.998	81.5763	127.491
sll5049		-0.717304	0.0296043		Fisher, Maeda, Pereira					P		Wzx							similar to polysaccharide biosynthesis protein	Other categories	Other	NC_005229.1:46944-48288		12.1288	4.86997	9.11001	9.34985	7.68499	9.32548	4.58177	6.9956	5.39553	8.63664	8.20813	12.0187	6.39046	1.55123	4.37377	18.8525	17.0109	14.0216	4.08372	4.576	3.19538	3.59864	4.77092	3.69397	4.69768	9.99813
sll0778		-0.717718	0.029466		Fisher, Pereira							KpsM, KpsT (Wzm, Wzt)							ABC transporter, ATP-binding protein	Transport and binding proteins		NC_000911.1:3078837-3081210		1.04251	2.21352	3.20588	2.02064	3.80079	2.29889	1.98713	1.55508	1.99514	2.68296	2.39708	3.37806	2.18948	0.420514	2.60684	3.55465	3.0193	3.63262	2.82099	2.81694	1.92629	1.07478	1.84874	1.31994	1.21348	1.24035
slr0384		-0.717822	0.0294313		CAZy											GT04		sqdX	sulfoquinovosyldiacylglycerol biosynthesis protein SqdX	Fatty acid, phospholipid and sterol metabolism		NC_000911.1:2385938-2387168		8.5761	12.387	11.5183	13.4686	15.9163	12.1532	9.43447	13.1614	12.9899	13.3436	16.4775	19.2558	9.44997	4.66945	13.4358	15.0193	16.9634	18.2955	13.9613	8.62173	12.8715	29.2176	33.8422	32.0058	17.0808	7.58198
slr1537		-0.719855	0.028759		CAZy, Fisher		P									GT02			unknown protein	Unknown		NC_000911.1:975778-976648		5.90846	8.13992	12.1375	10.2413	10.7234	5.91402	8.30553	9.55559	11.9761	9.95513	12.6994	12.922	7.3326	2.40896	6.45919	10.6596	11.6856	9.16595	7.97187	9.05899	8.36603	7.23652	8.38112	7.93625	15.0941	14.033
slr0615		-0.724262	0.0273361		Fisher, Pereira	P				P		KpsT (Wzt)							ATP-binding protein of ABC transporter	Transport and binding proteins		NC_000911.1:2946343-2948086		75.5302	47.645	55.7062	37.1319	33.7311	44.5966	39.5894	45.7962	45.3643	36.7382	44.2327	43.3354	30.5481	48.794	56.4194	38.6783	40.4245	36.5736	60.7673	49.5383	52.952	31.1063	39.5934	35.8375	57.0615	56.6926
slr1933		-0.729562	0.0256869		Fisher			P										rfbC	dTDP-4-dehydrorhamnose 3,5-epimerase	Cell envelope	Surface polysaccharides, lipopolysaccharides and antigens	NC_000911.1:2227828-2228377		31.2729	23.1138	20.5154	24.4717	15.9589	44.5581	14.9223	25.2514	29.7466	14.9993	22.946	26.1965	15.1727	22.1531	8.77466	15.093	9.42451	20.4188	26.3303	10.2014	12.707	23.9643	18.419	30.6763	26.5776	19.761
slr5105		-0.735578	0.023896		Fisher		P			P									plasmid partitioning protein, ParA family	Other categories	Other	NC_005229.1:98613-99449		2.55314	8.98041	2.75495	3.25668	0.967929	3.76136	10.603	10.4048	7.09592	8.92973	2.22322	8.33835	10.258	1.92474	2.55658	4.85408	4.20062	2.48962	19.2967	14.2401	0.970072	0.797485	2.30958	1.62399	2.67562	5.72247
slr0776		-0.741678	0.0221657		Fisher			P		P									UDP-3-o-[3-hydroxymyristoyl] glucosamine n-acyltransferase	Fatty acid, phospholipid and sterol metabolism	Fatty acid, phospholipid and sterol metabolism	NC_000911.1:2403472-2404507		48.2873	54.1131	44.6988	31.9058	36.0707	30.4876	45.1174	46.0695	51.1362	31.5509	35.773	36.6886	37.425	35.8764	53.16	31.6495	33.8211	32.136	28.01	19.1025	32.6098	22.6955	27.3497	30.5738	38.0078	21.0022
sll0070		-0.749223	0.0201433		Fisher						P							purU	phosphoribosylglycinamide formyltransferase	Purines, pyrimidines, nucleosides and nucleotides	Purine ribonucleotide biosynthesis	NC_000911.1:2567236-2568091		16.8748	19.4243	18.5979	18.0674	13.3906	17.7478	17.2115	15.9189	14.8777	19.3879	16.4166	18.4427	29.8327	25.7206	21.4411	20.5251	22.0324	18.7243	26.4224	17.1865	20.5624	29.1988	22.6025	23.2732	21.0373	24.1591
slr1942		-0.752341	0.0193443		Fisher						P							kaiC3	circadian clock protein KaiC homolog	Other categories	Other	NC_000911.1:2243850-2245368		17.5599	24.0956	23.8343	10.5506	10.4852	10.7868	21.0342	25.6716	22.6237	10.3901	14.8556	14.3871	18.0115	22.1802	28.4087	12.8565	14.8772	10.4458	28.1562	28.5833	38.762	10.0424	6.17696	10.0696	37.5423	30.4089
sll1540		-0.757753	0.0180083		CAZy, Fisher		P									GT02			dolichyl-phosphate-mannose synthase	Central intermediary metabolism	Polysaccharides and glycoproteins	NC_000911.1:2032950-2034123		14.3543	18.7425	14.902	28.0911	32.7863	40.2309	21.8012	31.8756	38.0892	36.0058	52.5289	54.9192	12.1212	19.917	30.6436	52.1266	40.4888	50.4137	16.7647	17.8106	16.8668	33.4186	30.6064	35.2368	19.4815	18.2585
sll1004		-0.758482	0.0178332		CAZy, Fisher, Pereira		P					Alg8, BscA				GT02			hypothetical protein	Hypothetical		NC_000911.1:517026-518211		9.44481	4.80255	13.2251	9.18835	8.57926	5.21819	8.09707	9.79079	9.75413	5.17231	9.34642	7.6877	12.8633	7.57118	3.92611	8.78498	7.54855	7.45583	19.8651	2.84595	10.1772	8.00271	4.59288	5.68589	5.29184	6.693
sll1528		-0.760259	0.0174111		CAZy, Fisher		P									GT02,GT04			unknown protein	Unknown		NC_000911.1:2054481-2060975		14.8874	18.7632	20.647	6.98383	10.655	7.75639	14.8437	17.2252	21.1752	11.173	15.7226	13.1264	22.1487	25.1087	32.1238	23.5789	33.8136	26.9228	22.8635	12.8242	17.2836	9.917	6.01961	6.8038	27.6328	18.8469
sll1527		-0.760259	0.0174111		CAZy											GTnc			unknown protein	Unknown		NC_000911.1:2054481-2060975		14.8874	18.7632	20.647	6.98383	10.655	7.75639	14.8437	17.2252	21.1752	11.173	15.7226	13.1264	22.1487	25.1087	32.1238	23.5789	33.8136	26.9228	22.8635	12.8242	17.2836	9.917	6.01961	6.8038	27.6328	18.8469
slr8026		-0.763737	0.0166042		Fisher						P								transcriptional regulatory protein MarR family	Regulatory functions		NC_005231.1:22460-22985		6.27669	3.65919	8.40608	12.9373	8.98002	15.1463	13.419	16.3635	13.5003	20.5394	18.0947	19.8765	3.44445	11.9191	10.8982	12.6109	11.5927	13.1455	9.5521	2.79961	5.86833	10.4874	7.12633	9.40451	10.3056	5.27571
slr0795		-0.766872	0.0158985		CAZy										GH104			nrsC	cation efflux system protein involved in nickel and cobalt tolerance	Hypothetical		NC_000911.1:3051771-3055699		8.81847	5.91432	7.94769	8.77506	9.45538	5.49392	6.96558	5.14689	6.57501	9.67206	11.9572	10.8108	30.5844	9.14588	6.32644	13.7723	18.6254	16.4299	5.81221	5.36537	4.99572	4.54488	5.15993	5.88704	9.15828	5.03277
sll1747		-0.770577	0.0150906		Fisher					P								aroC	chorismate synthase	Amino acid biosynthesis	Aromatic amino acid family	NC_000911.1:921548-922637		31.321	29.4571	31.4974	38.9866	41.0252	25.2148	27.4081	32.0352	27.9332	31.3094	32.4457	34.5686	22.8543	16.7338	31.5394	23.0086	17.8875	22.6595	31.9455	24.4071	50.0681	45.0288	45.0013	43.502	42.4422	33.0595
sll0635		-0.771316	0.0149329		Fisher	P												thiE	probable thiamine-phosphate pyrophosphorylase	Biosynthesis of cofactors, prosthetic groups and carriers	Thiamin	NC_000911.1:442163-444944		23.7284	23.9222	26.1343	19.0413	22.2289	19.976	22.8406	33.8993	29.9949	17.8498	24.9276	23.3503	16.1319	21.3941	28.3171	14.0792	12.9162	16.0161	28.5723	19.5248	29.9294	22.9186	19.0567	14.6088	32.4156	32.2289
slr0946		-0.777466	0.0136624		Fisher, Pereira							Wzb						arsC	arsenate reductase	Other categories	Drug and analog sensitivity	NC_000911.1:2012230-2012626		7.03115	5.54551	1.29557	14.997	7.10456	10.9572	4.55761	9.87253	8.91505	13.9171	12.8336	12.7465	7.39578	7.0309	11.9227	13.4142	14.4392	16.2838	5.23688	4.05944	1.7629	9.21328	9.0966	13.686	4.34519	2.746
sll1209		-0.77868	0.0134206		Fisher	P												lig	DNA ligase	DNA replication, restriction, modification, recombination and repair		NC_000911.1:10621-12631		4.99271	8.56015	10.1688	6.64845	8.38303	8.13798	5.18394	8.55832	7.25187	6.52186	6.67777	6.76206	5.65133	4.40977	5.60972	7.47673	9.34609	8.58539	7.54601	7.38011	7.02114	7.82066	7.57752	7.29961	9.47994	6.65077
slr7049		-0.77926	0.0133059		Fisher	P													resolvase	Other categories	Transposon-related functions	NC_005230.1:41844-42492		1.27393	0.775945	5.03795	2.32374	6.2482	7.69131	2.64993	3.09171	1.02693	4.19832	3.78223	5.98481	3.70077	3.17845	0	6.87102	4.95647	8.35206	6.23506	9.28641	8.90019	3.89108	4.43454	5.19935	0	4.82907
sll1041		-0.781696	0.012832		Fisher, Pereira	P				P		KpsT (Wzt)						cysA	similar to sulfate transport ATP-binding protein CysA	Transport and binding proteins		NC_000911.1:185771-186554		6.30398	3.39126	5.92551	6.55876	10.0638	6.12313	4.28624	7.12662	6.49498	6.89143	11.8243	8.25858	4.41006	2.62078	3.67583	5.18152	7.89825	11.0305	7.09243	4.68034	2.11029	7.79273	6.68283	6.99592	1.70526	1.09182
sll0240		-0.784636	0.0122753		Fisher, Pereira					P		KpsT (Wzt)							ABC transporter ATP-binding protein	Transport and binding proteins		NC_000911.1:1532300-1535579		23.1361	23.2335	25.8288	24.7417	28.3737	30.0049	20.8791	24.8902	22.803	20.4918	24.4024	26.6074	11.1899	24.3139	16.4225	21.2789	20.1524	15.021	29.7176	23.7284	14.8677	28.6596	26.3747	26.8787	21.5262	23.6075
slr1656		-0.78473	0.0122577		CAZy											GT28		murG	UDP-N-acetylglucosamine--N-acetylmuramyl-(pentapeptide) pyrophosphoryl -undecaprenol N-acetylglucosamine transferase	Cell envelope	Murein sacculus and peptidoglycan	NC_000911.1:3458281-3459397		17.1637	17.9544	18.6882	16.459	15.3808	12.9536	12.1394	20.9138	18.3619	10.8719	17.3895	15.3746	6.64794	11.9422	11.4204	19.9397	17.6752	19.8795	15.49	11.9943	15.069	13.2619	16.2918	12.9504	15.7524	13.4589
sll0192		-0.78508	0.0121926		CAZy											GTnc			hypothetical protein	Hypothetical		NC_000911.1:2535486-2536758		2.06575	1.5344	5.81918	2.09989	4.94091	2.82658	3.87157	4.11428	4.37292	3.40938	3.80027	4.77373	2.76442	4.42974	5.68978	4.25838	4.41072	2.51542	2.54526	3.02092	3.79827	2.6535	3.80351	2.94912	2.18542	3.63424
sll0797		-0.786103	0.0120035		Fisher	P												nrsR,rppA	redox-responsive and/or Ni(II)-responsive regulator, two-component response regulator OmpR subfamily	Regulatory functions		NC_000911.1:3048901-3050967		7.03761	8.1542	11.2082	12.2546	13.827	14.383	8.48025	12.7275	14.048	15.3786	16.0753	19.3463	10.3801	4.92201	6.30196	11.876	11.8184	11.4538	13.368	10.688	6.77358	13.5194	11.716	14.2796	8.81963	18.0658
sll1228		-0.787773	0.0116992		Fisher					P								hik4	two-component hybrid sensor and regulator	Regulatory functions		NC_000911.1:1664797-1666699		19.9203	13.822	20.1806	22.6271	16.7685	18.8572	15.2124	23.1462	23.0057	20.4558	27.0381	27.5809	16.0632	18.5723	20.8467	23.7166	27.0335	25.4173	14.1778	11.9753	14.3886	52.355	42.2734	45.2489	15.6488	15.1539
ssl2153		-0.790104	0.0112832		Fisher					P									probable ribose phosphate isomerase B	Energy metabolism	Sugars	NC_000911.1:1922790-1923087		4.37236	11.5047	8.84206	0	11.145	10.8588	33.7119	32.2924	25.916	23.8936	28.7394	31.8546	5.4718	5.58485	4.02299	8.14087	2.8394	5.24587	13.3373	6.85724	12.8923	8.18933	5.42676	7.72942	15.6943	0
slr1877		-0.790371	0.0112362		Fisher			P		P	P								2-hydroxyhepta-2,4-diene-1,7-dioate isomerase	Energy metabolism	Amino acids and amines	NC_000911.1:1228236-1229067		11.9843	16.4689	25.2225	22.3795	20.0169	15.9149	17.841	20.6791	23.8076	21.8863	25.9891	27.2834	12.6874	7.09581	16.2234	19.6501	18.5566	16.8956	32.6613	13.2774	22.9122	20.4847	15.4097	22.2045	23.6524	27.0794
sll8042		-0.791363	0.0110628		Fisher	P													transposase	Other categories	Transposon-related functions	NC_005231.1:38395-39415		0	0	0	0	0	0	2.90458	0	0	3.39228	0	0	0	0	0	0	3.59253	0	0	0	0	0	0	0	0	0
sll1998		-0.791363	0.0110628		Fisher	P													putative transposase [ISY100d: 1623697 - 1624643]	Other categories	Transposon-related functions	NC_000911.1:1623722-1624571		0.699412	1.68722	0.893303	0	0	0	0.260221	0.105061	0	0.15463	0.192212	0	0	2.65383	0	0.252713	0	0	1.13844	0	0.319018	0	0	0	0	0
sll1870		-0.794229	0.0105718		Fisher, Pereira					P		KpsT (Wzt)							ATP-binding protein of ABC transporter	Transport and binding proteins		NC_000911.1:1811745-1815304		22.237	18.1331	25.9538	18.3692	20.4356	20.6278	19.844	23.1412	25.8899	29.0098	32.1333	29.7302	16.7385	13.679	11.1525	22.6925	19.7699	22.0977	31.6715	23.7519	23.9285	37.1676	37.2867	36.3805	34.4009	21.5115
sll1869		-0.794229	0.0105718		Fisher						P							(cbaB)	probable dioxygenase, Rieske iron-sulfur component	Other categories	Other	NC_000911.1:1811745-1815304		22.237	18.1331	25.9538	18.3692	20.4356	20.6278	19.844	23.1412	25.8899	29.0098	32.1333	29.7302	16.7385	13.679	11.1525	22.6925	19.7699	22.0977	31.6715	23.7519	23.9285	37.1676	37.2867	36.3805	34.4009	21.5115
sll0739		-0.798584	0.00985396		Fisher, Pereira					P		KpsT (Wzt)							ATP-binding protein of molybdate ABC transporter	Transport and binding proteins		NC_000911.1:3133290-3135138		2.49402	2.03347	4.38426	2.52489	1.51332	2.63415	2.38992	2.00556	2.009	2.68768	2.09671	2.71306	1.34728	2.01586	3.07299	2.57124	3.32402	2.8773	3.57225	0.854011	2.78312	2.63975	2.25663	2.8102	4.10269	2.39549
slr0897		-0.799171	0.00975981		CAZy								CBM02		GH009				probable endoglucanase	Central intermediary metabolism	Polysaccharides and glycoproteins	NC_000911.1:2765553-2768766		17.3198	14.8354	22.2342	11.8074	16.7006	17.0498	14.5171	18.9065	19.8681	10.5992	13.1153	14.0799	20.3703	24.4945	30.8259	34.1291	43.7572	37.503	18.2466	14.4023	18.5671	18.2183	13.4805	15.1376	17.0789	15.6791
slr1224		-0.801576	0.00938045		Fisher, Pereira					P		KpsT (Wzt)							ATP-binding protein of sugar ABC transporter	Transport and binding proteins		NC_000911.1:1026510-1027737		15.3469	16.9686	12.7056	15.0634	22.7763	18.9889	15.8608	20.232	19.5977	13.6556	16.9805	16.5089	17.5845	28.2008	16.168	18.5919	14.0973	14.3278	18.8788	17.6227	21.0259	22.4073	18.8909	18.7792	28.6594	24.4888
slr0809		-0.801847	0.00933828		Fisher			P										rfbB	dTDP-glucose 4,6-dehydratase	Cell envelope	Surface polysaccharides, lipopolysaccharides and antigens	NC_000911.1:1689947-1690934		40.324	43.998	34.2543	35.8837	42.4319	21.2925	24.8233	24.5083	28.2279	33.5835	34.2433	39.0749	19.8909	14.1701	13.8817	27.4632	30.0997	36.4644	28.6541	25.0977	34.4558	47.1542	38.2177	49.2777	24.5689	36.4066
slr0942		-0.803505	0.00908339		Fisher					P	P								alcohol dehydrogenase [NADP+]	Energy metabolism	Sugars	NC_000911.1:2006823-2007807		83.6799	61.6378	42.226	56.7289	45.5046	41.4024	64.6454	73.937	79.1669	47.9541	46.3367	47.5334	102.201	202.052	222.213	45.133	48.1701	50.1504	115.344	70.5954	97.3013	40.4294	54.5267	51.0016	128.808	105.888
slr1125		-0.803566	0.00907411		CAZy											GT01			probable glucosyl transferase	Biosynthesis of cofactors, prosthetic groups and carriers	Carotenoid	NC_000911.1:86158-87418		3.68484	7.02133	10.3644	2.518	7.0511	2.85872	8.3708	10.2564	10.3554	4.98753	3.41119	5.53209	7.91259	15.129	12.5487	5.87062	7.05137	3.89884	6.66951	6.12747	7.07171	5.57651	4.06171	3.80926	11.502	1.81352
sll1094		-0.804545	0.00892595		Fisher	P													putative transposase	Other categories	Transposon-related functions	NC_000911.1:1923169-1923472		5.75159	3.56916	6.36134	5.57515	5.87911	14.1454	8.31943	3.77529	4.46413	10.4382	14.2311	10.4065	0	20.6343	15.4514	4.79342	5.14417	10.0719	15.2234	21.2729	4.14112	4.8931	9.90181	11.1295	0	9.40704
sll1971		-0.804581	0.0089205		Fisher											GT04			probable hexosyltransferase	Other categories	Other	NC_000911.1:905574-906789		4.4562	6.0567	14.3101	8.28965	9.82024	11.1651	7.50315	7.78016	10.0279	9.04426	10.5009	10.9265	5.24542	8.04601	9.81043	10.1227	10.2289	10.7791	12.0866	9.27758	7.15697	9.64307	9.63332	11.3951	7.53308	9.96804
sll5043		-0.805029	0.00885333		CAZy, Fisher, Maeda		P									GT02			probable glycosyltransferase	Other categories	Other	NC_005229.1:41410-42397		2.48178	1.50502	1.48932	0.90709	2.58484	2.85017	1.73637	2.23817	2.76458	2.76866	3.72065	5.15571	1.43446	0	1.38817	3.50344	3.13717	4.27669	1.74036	2.40283	1.0684	1.93871	3.31258	2.63988	1.48966	1.6585
slr1710		-0.806837	0.00858555		CAZy											GT51			penicillin-binding protein	Other categories	Drug and analog sensitivity	NC_000911.1:739681-741931		22.7396	20.2046	19.0378	14.0515	20.8413	24.4355	23.6533	33.0676	32.9512	12.9231	20.3786	18.8921	29.0445	25.338	42.2245	23.4295	29.5514	29.7827	23.637	28.758	29.5051	20.5333	18.1646	21.9225	33.5806	31.824
slr0017		-0.807951	0.00842321		Fisher				P									murA	UDP-N-acetylglucosamine 1-carboxyvinyltransferase	Cell envelope	Murein sacculus and peptidoglycan	NC_000911.1:2486606-2487923		92.8372	68.3609	67.9187	61.0448	63.8991	29.7168	134.546	137.568	158.63	79.5694	107.572	96.1932	188.613	136.567	168.071	102.266	148.227	124.128	85.7868	110.687	115.94	54.1973	53.0677	57.1699	106.106	115.716
slr1878		-0.808449	0.00835142		Fisher, Pereira							KpsT (Wzt)						cpcE	phycocyanin alpha-subunit phycocyanobilin lyase	Photosynthesis and respiration	Phycobilisome	NC_000911.1:1229119-1229938		22.0034	22.4466	24.7464	25.2392	17.8422	30.7434	20.2477	23.9244	25.5695	23.2758	28.3058	30.0623	22.263	27.9137	22.6007	24.6315	21.7882	21.7122	26.7249	24.5098	26.3144	31.1548	19.1419	26.1899	45.4946	24.0506
sll0002		-0.811288	0.00794957		CAZy											GT51			penicillin-binding protein	Other categories	Drug and analog sensitivity	NC_000911.1:2501220-2503878		41.134	36.3676	38.4079	51.3854	69.4878	86.407	34.7697	53.1151	54.4791	54.8463	61.8852	65.5979	37.7176	44.6633	40.4288	77.1404	84.3216	84.6702	42.8876	39.5284	33.7173	58.0455	73.684	77.3415	30.032	39.5642
slr1120		-0.812145	0.00783099		Fisher	P													type 4 prepilin-like proteins leader peptide processing enzyme	Cellular processes	Chemotaxis	NC_000911.1:74994-75804		30.3648	46.8945	35.0282	24.2283	16.646	17.3336	64.9651	63.9576	60.3611	26.6073	20.6597	29.6324	42.9892	42.3584	56.395	21.6648	23.244	22.8678	32.4464	31.0702	26.3298	21.8448	19.1366	17.8863	32.5506	33.6909
slr0606		-0.814508	0.00751		CAZy											GT09			hypothetical protein	Hypothetical		NC_000911.1:3568021-3568975		46.3715	49.7454	39.5514	36.7412	54.6209	35.8831	47.6037	63.3773	71.0944	44.133	58.7503	63.8845	63.88	95.4134	96.118	73.2788	68.1396	75.0006	52.0472	35.3286	55.8609	45.0464	49.4278	44.8997	69.1621	51.632
slr5054		-0.818773	0.00695361		CAZy, Fisher, Maeda		P									GT02			probable glycosyltransferase	Other categories	Other	NC_005229.1:53036-54026		4.31549	2.54509	6.30679	5.04827	8.1207	8.35084	4.24244	3.47177	3.33382	4.96424	5.99942	5.81181	7.84105	4.25375	3.45798	15.019	9.17666	11.4383	3.59866	3.05841	1.8631	5.78481	9.73939	8.11036	0	4.83345
slr1384		-0.819052	0.00691827		CAZy											GTnc			hypothetical protein	Hypothetical		NC_000911.1:680396-681572		12.0083	11.7595	22.742	26.7399	22.4593	33.0846	16.8295	28.2632	22.3845	15.3952	23.9695	23.0582	14.8418	5.76302	7.35552	18.914	13.123	15.043	16.6207	12.8363	16.1628	29.6168	28.4043	26.8877	14.899	13.5626
slr0721		-0.81916	0.00690462		Fisher						P								malic enzyme	Energy metabolism	Pyruvate and aceyl-CoA metabolism	NC_000911.1:99401-100793		43.2328	32.1769	23.0151	26.0625	23.2017	25.6303	19.2054	27.7509	25.4078	16.6505	20.4034	20.5626	17.8853	21.7999	28.4957	23.1848	20.0449	25.8957	25.559	16.6085	24.4029	31.1427	23.3533	25.4458	26.0264	31.4158
sll1212		-0.81929	0.0068882		Fisher			P		P									GDP-mannose 4,6-dehydratase	Energy metabolism	Sugars	NC_000911.1:5533-6622		27.0411	57.503	51.059	25.8457	32.9896	17.3537	31.0794	32.75	37.5875	25.4285	30.6308	30.6076	34.2731	43.4221	58.1314	21.7456	22.963	23.8626	45.1934	32.6544	50.0681	25.9267	28.9315	27.0418	43.4864	28.0354
sll0489		-0.819376	0.00687723		Fisher, Pereira	P						KpsT (Wzt)							ATP-binding protein of ABC transporter	Transport and binding proteins		NC_000911.1:2905481-2906510		3.4427	4.19327	8.1508	4.59263	9.29877	5.25084	4.65779	5.40126	5.52368	6.57577	6.70904	8.24096	6.88723	2.7963	8.59031	7.82783	7.71699	9.42837	2.16082	7.25131	5.34437	8.50664	6.47948	6.70123	3.70453	6.00253
sll0764		-0.821372	0.00662871		Fisher, Pereira					P		KpsT (Wzt)						urtD	urea transport system ATP-binding protein	Transport and binding proteins		NC_000911.1:2407564-2408686		25.8389	23.6492	31.3802	32.8516	32.0505	37.7487	30.9509	41.8128	35.9873	64.0838	68.2904	74.4032	23.6712	24.8095	20.9073	33.8493	30.7795	30.6027	19.9999	29.2024	26.7282	62.8904	75.2249	69.271	15.6717	24.2053
slr1966		-0.821772	0.00657957		CAZy										GH104				hypothetical protein	Hypothetical		NC_000911.1:1770689-1771421		21.4336	5.87318	13.9786	8.15448	12.6634	15.1713	40.702	48.2283	47.4865	22.1701	29.6846	28.9827	43.4349	39.9073	28.9985	19.9964	24.5235	19.7909	24.2856	28.2698	33.6131	13.0918	11.3189	16.1812	11.7012	26.351
sll1457		-0.821915	0.00656212		CAZy, Fisher		P	P								GT02			probable glycosyltransferase	Cell envelope	Surface polysaccharides, lipopolysaccharides and antigens	NC_000911.1:996849-997806		9.15329	17.8316	13.5206	4.28816	9.58116	7.49668	12.4181	15.6622	12.861	10.6002	9.34805	8.0419	14.2056	6.78204	9.35992	7.71379	5.32773	7.47203	9.63848	6.79359	13.8448	10.0748	6.90468	6.39024	17.8238	12.9919
slr1324		-0.822754	0.00646018		Fisher					P								hik23	two-component hybrid sensor and regulator	Regulatory functions		NC_000911.1:1653401-1654664		15.0048	12.9669	13.6886	23.4783	23.0848	25.6555	11.1257	11.8306	12.5849	21.4192	19.5501	22.7677	10.1771	15.8823	8.86462	33.6452	25.3073	28.5705	12.3032	9.37889	12.8966	26.4248	25.8788	28.5746	10.4969	18.2581
sll0207		-0.824741	0.00622306		Fisher			P		P								rfbA	glucose-1-phosphate thymidylyltransferase	Cell envelope	Surface polysaccharides, lipopolysaccharides and antigens	NC_000911.1:2512466-2513648		11.3952	16.6097	25.0204	11.5894	12.465	13.6895	15.6926	11.2728	11.8806	15.0214	12.9816	12.1643	14.1564	18.2041	12.3752	14.9585	11.3019	15.8671	14.4693	16.5112	14.1154	14.9385	17.6578	13.8999	25.6449	19.3994
slr2027		-0.825854	0.00609286		CAZy											GT83			unknown protein	Unknown		NC_000911.1:771650-775626		32.4588	24.9564	33.9941	20.2228	19.4238	41.6869	30.1772	42.7871	41.0552	23.4228	28.1839	27.6809	28.7071	29.5161	23.1707	31.7501	33.8843	27.8186	29.6799	30.9884	27.8897	31.8132	27.9728	31.6969	47.2881	37.2954
slr0067		-0.826098	0.00606451		Fisher, Pereira							Wzc, KpsE (Wzz)							MRP protein homolog	Other categories	Drug and analog sensitivity	NC_000911.1:2596786-2597848		116.918	141.743	119.849	31.2631	32.9001	44.8269	60.7214	90.347	92.8115	32.7332	37.7612	34.5428	95.6935	205.243	178.939	37.9903	34.4204	41.7112	98.5879	56.8161	97.9123	33.3161	37.3662	41.1653	157.908	120.807
sll1498		-0.827414	0.00591348		Fisher		P												carbamoyl-phosphate synthase small chain	Energy metabolism	Amino acids and amines	NC_000911.1:3360731-3361886		38.021	50.7278	45.2032	62.9521	69.9702	76.4647	47.7334	63.1704	56.2993	110.137	98.7138	122.753	45.4771	48.3051	60.0778	116.049	109.754	108.635	49.779	42.9832	41.911	74.1615	73.8309	69.1804	39.7133	42.4829
slr5055		-0.827474	0.00590664		CAZy, Maeda											GT26			similar to UDP-N-acetyl-D-mannosaminuronic acid transferase	Other categories	Other	NC_005229.1:54118-54910		5.12351	1.36526	0.973573	3.24233	3.9919	4.24286	2.24047	1.48677	2.32563	12.6951	9.48729	9.39704	0.637051	0	1.81201	10.3113	8.0099	11.1688	1.17035	4.25759	2.77494	5.36619	5.88986	8.33389	6.03072	3.16453
sll0782		-0.827747	0.00587563		Fisher	P	P												transcriptional regulator	Regulatory functions		NC_000911.1:3072405-3074738		1.85773	1.91699	2.26969	1.32778	0.448011	2.31812	4.8457	3.8215	2.64052	3.35808	3.89706	4.33811	5.28861	1.88298	0.604844	4.52604	2.88652	1.56896	1.62612	4.95026	1.16631	2.52061	1.8707	1.14987	0	2.14747
slr1213		-0.829334	0.00569777		Fisher		P												two-component response regulator AraC subfamily	Regulatory functions		NC_000911.1:899936-900662		12.0601	8.67581	15.2128	10.2987	9.82483	8.55343	23.2732	21.1135	24.6714	30.0414	20.8673	28.2982	5.47068	26.1243	21.2189	14.8407	14.7885	15.7366	17.5615	13.6039	10.0327	11.1458	13.0816	12.8246	16.2281	17.3745
slr0958		-0.83026	0.00559566		Fisher			P		P								cysS	cysteinyl-tRNA synthetase	Translation	Aminoacyl tRNA synthetases and tRNA modification	NC_000911.1:2026674-2028126		23.4724	25.9887	26.9581	37.9645	28.8528	32.7054	27.8406	39.5247	34.5901	41.9637	53.8707	51.9976	15.8729	22.5162	32.0803	23.0971	33.5787	27.8759	36.768	16.8915	31.9129	49.1403	54.7528	57.849	50.7811	31.2711
slr0115		-0.832018	0.00540525		Fisher	P	P											rpaA, ycf27	response regulator for energy transfer from phycobilisomes to photosystems	Regulatory functions		NC_000911.1:2995907-2996633		17.9389	19.9162	25.5358	27.9696	26.3278	19.6226	24.2778	37.0122	30.1297	41.7939	43.474	49.471	7.46368	9.04111	21.2189	19.1326	18.7916	20.9821	29.6379	25.1661	33.5708	36.4145	35.8933	35.9089	50.3752	39.4655
slr1665		-0.832039	0.005403		Fisher				P									dapF	diaminopimelate epimerase	Amino acid biosynthesis	Aspartate family	NC_000911.1:3471002-3471842		52.2911	71.9921	61.9983	67.9512	59.1917	69.3641	76.4616	130.456	133.835	58.9157	82.1206	73.5074	64.9367	118.689	124.716	55.4362	77.1718	79.8157	115.311	78.781	108.243	69.8697	67.8474	78.0302	139.651	125.113
sll0631		-0.83207	0.00539962		Fisher						P							nadB	L-aspartate oxidase	Biosynthesis of cofactors, prosthetic groups and carriers	Quinolinate	NC_000911.1:3320074-3321736		6.4834	12.6533	16.4212	16.9576	14.3692	11.2512	11.5204	12.9255	14.9984	14.8743	15.8594	15.8064	7.33147	13.7492	13.8074	11.3439	8.98496	10.4427	19.0631	12.6201	16.6561	19.2457	17.0552	16.5142	27.3074	13.3068
sll5057		-0.834645	0.005129		Fisher, Maeda			P		P									probable glycosyltransferase	Other categories	Other	NC_005229.1:56853-57807		7.18082	3.99557	3.48983	6.89454	4.74249	6.12638	4.46207	4.15244	3.49396	22.0524	22.9945	17.7063	5.61414	0	4.33615	16.8294	13.4337	14.7657	1.77686	5.80591	3.33498	9.8394	18.3816	21.3045	3.17802	3.4109
slr1536		-0.834884	0.00510435		Fisher	P												recQ	ATP-dependent DNA helicase RecQ	DNA replication, restriction, modification, recombination and repair		NC_000911.1:974052-975489		4.56966	6.20379	12.7923	10.0128	11.146	17.35	16.607	25.1905	24.5724	21.2503	24.5173	27.2197	10.004	15.8032	18.0306	13.9067	11.0417	14.174	12.4948	6.64632	15.1811	16.4308	14.8022	17.986	8.07535	14.3491
sll1229		-0.840029	0.00459336		Fisher		P											hik41	two-component hybrid sensor and regulator	Regulatory functions		NC_000911.1:1663553-1664690		12.9466	6.65317	8.82845	11.3322	11.3291	10.9736	6.04579	10.1026	11.9656	11.8622	12.1716	14.3453	3.37069	7.63368	4.1177	11.5165	12.6697	9.53659	6.30076	6.99968	6.80856	15.1546	14.2524	14.1643	8.73876	11.4194
slr0626		-0.840999	0.00450113		CAZy, Fisher		P									GT02			probable glycosyltransferase	Other categories	Other	NC_000911.1:2966734-2967931		20.3631	16.6358	18.1231	24.1459	28.5027	15.2009	13.3205	18.5577	18.6988	23.3642	27.6511	32.6253	14.919	8.00359	13.8606	17.1201	14.8979	19.234	19.032	22.0333	14.7716	55.3215	41.5501	45.49	18.1331	19.5572
sll1558		-0.843184	0.00429798		Fisher			P		P									mannose-1-phosphate guanyltransferase	Energy metabolism	Sugars	NC_000911.1:1976798-1977965		30.9492	26.9682	25.6981	30.6442	36.9326	37.7557	25.5796	34.5453	33.1218	38.9325	52.9745	62.2106	23.7874	19.5405	30.825	29.3254	32.3893	29.7982	37.7288	29.2935	33.2696	44.1352	41.4507	40.5095	43.3933	30.2254
slr1271		-0.84814	0.00386065		CAZy											GT26			probable UDP-N-acetyl-D-mannosaminuronic acid transferase	Cell envelope	Surface polysaccharides, lipopolysaccharides and antigens	NC_000911.1:1863246-1863987		11.8324	20.7076	12.7043	17.4399	14.53	23.7201	26.3554	34.1453	30.1361	22.2758	28.4566	26.3196	24.9003	35.7656	42.3393	18.9434	24.2117	20.7651	37.6963	19.5394	25.2091	24.363	25.8686	29.6783	23.2806	21.1039
sll1905		-0.848802	0.00380469		Fisher	P	P											hik19	two-component hybrid sensor and regulator	Regulatory functions		NC_000911.1:1441001-1444046		17.5323	17.3105	17.9668	19.17	20.5832	26.7409	14.3815	22.7337	25.6526	19.9684	29.7284	30.0121	16.5545	21.0563	22.2115	30.2246	34.2252	36.6998	20.0389	15.3837	18.0818	39.8879	37.8018	40.076	26.0912	20.3253
sll1555		-0.849965	0.0037077		Fisher		P											hik42	two-component hybrid sensor and regulator	Regulatory functions		NC_000911.1:1980364-1981471		20.328	22.813	24.7202	22.8221	26.8607	31.2533	39.524	47.8768	43.7764	38.6791	41.3927	40.702	56.185	58.599	58.2477	32.8641	37.2213	26.5596	30.7921	29.5133	34.1619	35.4826	36.6021	39.4109	32.0835	29.3607
slr0280		-0.855089	0.00330039		Fisher					P									hypothetical protein	Hypothetical		NC_000911.1:2105812-2107645		33.1218	41.2766	26.5411	21.6842	35.1971	24.248	29.9802	38.0133	43.3466	26.9726	33.3237	38.8542	17.282	40.826	41.3391	25.5824	30.0754	27.9136	39.6948	23.0897	38.9076	25.6427	31.9448	29.5528	51.8901	38.1674
slr1041		-0.856527	0.0031919		Fisher	P	P												two-component response regulator PatA subfamily	Regulatory functions		NC_000911.1:489721-490888		20.7109	12.7466	15.9084	14.2146	16.2267	21.3994	10.0004	12.8256	9.58167	14.6369	13.0632	19.6338	14.6899	14.9759	15.4125	16.8947	18.7093	18.6933	12.959	16.9009	15.2027	29.5029	29.1325	24.595	14.3241	22.7139
slr1875		-0.857834	0.00309544		Fisher, Pereira					P		ExoD							hypothetical protein	Hypothetical		NC_000911.1:1225927-1226566		10.8207	12.9859	17.9625	9.90216	11.5389	10.2662	14.9222	18.0367	12.5784	23.3377	25.3846	19.3038	12.5137	8.81361	13.1057	11.5472	14.3331	6.5737	24.6394	15.5967	16.7618	20.7451	10.6181	7.94417	7.86578	11.6444
slr1840		-0.861536	0.00283306		Fisher					P									hypothetical protein	Hypothetical		NC_000911.1:956672-957788		10.2817	17.3207	25.1325	7.95331	7.99878	14.105	24.4403	28.3635	22.9837	16.3944	21.7517	20.616	15.1391	19.1566	21.6387	6.55251	7.88093	6.82138	26.7859	24.7152	31.2971	21.2526	14.1752	16.9498	28.3021	23.5671
slr1943		-0.865042	0.00259915		CAZy, Fisher		P									GT02			probable glycosyltransferase	Central intermediary metabolism	Polysaccharides and glycoproteins	NC_000911.1:2245635-2246631		9.33975	10.5119	15.47	15.9098	6.57529	13.2601	16.8507	22.4801	18.7005	14.1373	16.6895	16.2302	15.7081	16.2862	17.8534	17.5729	15.8552	16.4785	19.5068	13.5233	18.7649	16.6837	15.6609	17.4108	26.8084	19.4604
slr0007		-0.865191	0.0025895		Fisher			P		P									probable sugar-phosphate nucleotidyltransferase	Other categories	Other	NC_000911.1:2476019-2476781		100.267	67.1281	70.5112	23.433	25.1435	32.7103	40.6563	55.582	46.3606	18.5128	31.1002	26.6612	51.927	68.9838	62.7437	24.9536	30.4816	31.7677	103.969	58.0674	103.982	40.4359	40.4157	41.6191	106.138	72.657
slr0820		-0.865628	0.0025614		Fisher			P		P									probable glycosyltransferase	Central intermediary metabolism	Polysaccharides and glycoproteins	NC_000911.1:1709231-1710668		6.48763	7.14969	8.68913	4.60496	2.33056	4.25768	5.17897	5.96251	5.91217	4.62018	6.06748	5.8574	9.82399	6.2124	6.76149	6.018	5.9029	5.84496	7.22356	4.07316	4.53688	4.31586	4.80585	4.28239	5.10188	4.88944
slr0827		-0.866106	0.00253084		Fisher				P										alanine racemase	Cell envelope	Murein sacculus and peptidoglycan	NC_000911.1:2831880-2833083		31.5448	19.6532	61.442	44.3701	50.5914	54.2631	51.749	70.6693	71.9512	92.7939	111.297	129.823	67.5837	46.9516	63.3943	68.9519	86.591	87.0407	46.0512	34.6571	44.7034	66.6653	103.308	96.7457	40.4937	53.5118
sll1538		-0.866529	0.00250407		CAZy										GH003				similar to beta-hexosaminidase a precursor	Energy metabolism	Sugars	NC_000911.1:2036910-2038527		4.03741	5.97937	9.52173	5.91366	5.4882	7.05868	5.18156	5.91136	7.01266	6.48596	11.0923	9.47029	6.6561	3.48975	4.34864	6.46613	10.278	7.17596	4.15746	7.69458	8.4284	9.78135	8.69826	9.26235	6.30639	6.87008
slr0861		-0.868274	0.00239559		Fisher						P							purT	glycinamide ribonucleotide transformylase	Purines, pyrimidines, nucleosides and nucleotides	Purine ribonucleotide biosynthesis	NC_000911.1:1352255-1353431		23.6698	20.6453	27.5936	15.8722	17.3627	22.0114	27.6595	34.7108	31.9946	25.2394	27.7588	34.642	25.4978	34.9114	42.4357	15.7907	20.7789	19.6293	47.2985	24.47	36.0387	39.7914	24.1293	27.7839	50.2997	30.8463
sll1708		-0.86885	0.00236053		Fisher		P			P									two-component response regulator NarL subfamily	Regulatory functions		NC_000911.1:1277441-1278122		25.2401	30.3296	33.0419	23.7661	20.2873	32.2138	28.6963	35.6047	26.2847	37.2547	41.6635	45.6765	32.4542	25.0884	9.86937	25.1599	20.4322	28.1125	31.3787	50.2789	35.9404	36.1565	36.1881	42.4639	15.1438	43.353
sll1276		-0.87346	0.0020925		Fisher, Pereira	P				P		KpsT (Wzt)							ATP-binding protein of ABC transporter	Transport and binding proteins		NC_000911.1:1100409-1102014		10.7326	14.0915	15.7878	9.82754	12.8589	15.0814	13.7983	17.5683	19.0233	14.5451	19.1525	15.7675	5.65827	7.60469	6.77618	21.6367	15.7768	16.1503	13.4806	12.4483	11.7418	21.0019	14.3577	13.8823	14.6477	12.7888
sll1849		-0.876371	0.00193449		Fisher						P								probable dioxygenase Rieske iron-sulfur component	Other categories	Other	NC_000911.1:2236418-2237054		12.6547	9.84594	10.9742	19.3947	19.1759	18.5469	13.1783	16.783	12.6659	24.2128	24.3706	32.9707	13.8258	7.14682	3.59651	13.2767	15.0514	11.6729	12.527	8.50983	14.5842	20.8622	26.8214	28.1685	6.57364	1.42237
sll0220		-0.876511	0.00192711		Fisher, Pereira							KpsF						glmS	L-glutamine:D-fructose-6-P amidotransferase	Central intermediary metabolism	Amino sugars	NC_000911.1:161767-163663		49.4792	45.0994	28.4214	39.03	51.6338	37.8481	21.3473	26.2107	28.2028	45.6806	47.762	60.1902	23.5657	33.5992	38.1844	34.9013	36.1998	35.0827	29.5545	24.0113	24.1059	65.9897	61.5371	57.7021	21.7419	22.8707
sll1392		-0.878654	0.00181653		Fisher					P									transcriptional regulator	Regulatory functions		NC_000911.1:59038-59650		12.6386	6.49404	4.07785	4.65341	5.77667	10.6245	13.8302	18.667	17.0443	9.43518	12.1464	9.64008	5.85514	18.0739	21.4466	9.78394	7.24451	5.32347	13.2086	13.6645	18.1975	13.0833	9.64186	12.0199	17.5935	24.3869
sll1984		-0.879603	0.00176901		Fisher	P													putative transposase [ISY100n: 1553903 - 1554848]	Other categories	Transposon-related functions	NC_000911.1:1553600-1554776		3.77882	14.3595	35.096	14.4136	23.1709	34.4771	15.6837	16.9654	12.4065	42.2776	54.3285	41.5107	11.9847	9.98621	0	43.9505	38.0514	40.9982	29.4867	37.9551	19.4755	40.1111	39.4392	25.9252	25.0314	16.7101
slr1666		-0.881283	0.00168699		Fisher		P												pleiotropic regulatory protein homolog	Regulatory functions		NC_000911.1:3472052-3473210		26.393	28.1823	39.5114	27.4872	20.1669	19.2624	28.6613	31.9877	33.9121	28.854	28.3936	25.3864	29.8447	37.8901	36.8606	23.6966	27.1118	19.7946	64.1177	41.7388	50.0118	34.8226	28.6839	26.823	67.1761	49.9899
sll1370		-0.882291	0.00163907		Fisher			P		P								rfbM	mannose-1-phosphate guanylyltransferase	Energy metabolism	Sugars	NC_000911.1:1845794-1846898		14.4077	13.8256	13.7045	15.6243	21.1714	15.3141	12.2768	18.7608	18.8601	12.3521	14.7834	14.2814	12.3677	20.5454	20.0858	16.416	16.5222	17.9597	8.33935	9.38051	18.0729	19.0747	22.0741	27.7713	8.938	11.8765
sll0260		-0.882952	0.00160817		Fisher, Pereira							KpsF							hypothetical protein	Hypothetical		NC_000911.1:2124295-2127589		10.2218	12.9907	23.3666	18.5332	23.8236	24.3433	17.5705	22.9239	25.412	20.9423	22.4452	23.6027	13.3096	10.595	15.9969	27.7408	29.0105	28.7585	20.4334	14.6155	17.6247	20.1093	27.5117	26.8674	14.3058	17.7587
sll5086		-0.884038	0.00155824		Fisher					P									transcriptional regulatory protein GntR family	Regulatory functions		NC_005229.1:85551-86982		3.25462	1.3675	4.60754	16.3098	9.25513	8.55701	3.39372	2.61955	4.27016	11.3984	9.0548	9.17532	6.04871	0.713466	2.26441	14.5671	12.7	14.2406	4.53856	9.55261	3.15551	12.5029	19.7357	13.4813	5.00619	5.6566
slr0878		-0.884737	0.0015267		CAZy								CBM50						hypothetical protein	Hypothetical		NC_000911.1:1137374-1138112		31.3046	34.542	32.457	16.6743	17.2132	30.4932	41.7841	69.0216	62.7454	32.9537	35.6316	55.5224	22.1567	27.0224	16.8247	29.7495	40.4484	19.9085	18.8563	12.8008	24.201	21.1657	39.0042	39.5654	27.9277	24.616
sll1623		-0.886807	0.00143588		Fisher, Pereira	P						KpsT (Wzt)							ABC transporter ATP-binding protein	Transport and binding proteins		NC_000911.1:1321851-1322523		9.43314	4.23087	10.2061	16.7868	13.5454	11.5059	4.28565	5.39936	4.62749	10.9665	14.1259	18.1681	5.22793	1.65332	3.34688	15.2755	11.2274	13.3955	9.13851	10.1165	5.5246	15.4707	19.0906	20.8936	6.73811	7.62389
slr2078		-0.887956	0.00138711		Fisher	P													hypothetical protein	Hypothetical		NC_000911.1:920330-920915		6.19253	13.9588	13.7291	11.1637	7.91309	16.2058	11.4442	11.6801	10.4735	26.0891	21.6185	26.229	12.3807	14.7173	6.70238	7.28079	9.35022	7.83301	8.5685	9.49168	8.63391	24.8717	22.387	25.1248	8.83079	12.9168
slr1494		-0.889254	0.00133343		Fisher, Pereira							KpsT (Wzt)							MDR (multidrug resistance) family ABC transporter	Transport and binding proteins		NC_000911.1:44947-46789		9.63624	8.41367	13.5663	10.2352	10.9432	10.9758	5.76526	5.2472	5.70142	10.0365	11.1237	9.66017	6.02111	6.12973	5.4825	8.32011	10.6736	8.66259	6.83049	8.40728	7.18181	17.1446	11.0167	10.5215	11.5456	8.95903
sll0084		-0.890038	0.00130174		Fisher					P								(hisB)	putative phosphatase	Amino acid biosynthesis	Aromatic amino acid family	NC_000911.1:2878077-2879771		17.3392	8.00384	25.3434	18.6086	22.5593	27.443	25.1745	32.5585	25.4762	36.9063	39.4681	40.3947	18.5723	20.8825	11.6773	16.2785	18.6187	23.1636	10.6646	10.3104	14.9324	67.105	58.8696	73.1163	19.6668	24.345
slr1351		-0.891659	0.00123782		Fisher				P									murF	UDP-N-acetylmuramoylalanyl-D-glutamyl-2 6-diaminopimelate--D-alanyl-D-alanine ligase	Cell envelope	Murein sacculus and peptidoglycan	NC_000911.1:1749145-1750510		9.25401	20.2001	27.6219	13.4228	14.8555	12.0959	14.4189	16.3175	12.9504	23.3473	24.7379	25.4321	13.0288	18.1617	20.0572	13.3201	12.3831	10.9918	21.3763	15.4446	21.0608	34.9176	31.3161	29.9462	34.4203	16.5934
sll1253		-0.89298	0.00118738		Fisher, Pereira							KpsF							similar to polyA polymerase	Other categories	Other	NC_000911.1:1734381-1737210		6.78171	5.94259	7.8603	5.05537	6.41417	8.0977	6.2684	9.31428	8.2858	7.54477	8.31226	7.48344	4.72674	9.45849	7.13648	7.23076	8.89173	8.96985	5.77156	6.95697	5.72541	11.6946	8.68317	10.1955	8.40561	7.79837
sll0380		-0.894741	0.00112239		CAZy, Fisher			P								GT04			probable glycosyltransferase	Cell envelope	Surface polysaccharides, lipopolysaccharides and antigens	NC_000911.1:2697150-2698248		16.9777	12.2995	23.6433	13.11	15.6231	15.5638	15.5618	21.243	15.5462	12.514	13.9812	16.7537	15.0053	21.0702	15.3132	12.1971	13.0178	14.1016	23.7836	17.1622	18.8946	21.4121	22.4398	22.7078	21.8022	19.012
sll2003		-0.895155	0.00110749		CAZy											GT83			hypothetical protein	Hypothetical		NC_000911.1:1268387-1270738		12.8966	13.0161	16.3026	11.3135	12.5617	12.9154	7.80244	12.2054	12.8245	10.4001	14.8003	11.4875	9.05188	11.8235	19.6369	15.5677	16.0473	9.8674	19.6755	10.0378	12.7202	27.1989	16.3666	23.7892	22.9398	11.3549
slr0813		-0.897467	0.00102671		CAZy, Fisher		P									GT21			hypothetical protein	Hypothetical		NC_000911.1:1698810-1700431		3.61099	2.97727	7.93062	6.90025	4.59489	4.75575	3.77143	4.27388	4.00944	7.62389	8.18153	11.2159	2.77989	4.32659	2.84574	7.42877	7.42349	6.64326	8.11371	3.45519	5.71187	15.0861	9.22836	11.5399	10.16	4.6071
slr1566		-0.898208	0.00100173		CAZy, Fisher, Pereira		P					Alg8, BscA				GT02			hypothetical protein	Hypothetical		NC_000911.1:3372501-3373689		22.0998	22.7625	19.1805	17.4156	12.8331	22.5432	40.0329	46.1919	43.1808	16.1342	16.3466	20.1861	26.8201	27.8118	26.8438	21.2765	26.7331	20.1267	14.1153	13.4442	15.3301	23.5103	18.0213	17.1853	9.57021	16.9588
slr0836		-0.899409	0.000962127		Fisher			P										rfbB	dTDP-glucose 4,6-dehydratase	Cell envelope	Surface polysaccharides, lipopolysaccharides and antigens	NC_000911.1:2843713-2844742		10.6558	11.876	14.5297	8.80883	11.732	12.4111	18.3827	20.8844	17.3996	9.19677	13.1521	13.3916	12.9958	15.6477	21.1454	13.7267	14.8068	12.4283	15.028	18.6911	16.0331	16.7425	10.2179	14.6589	15.9075	13.9605
slr0448		-0.899897	0.000946355		Fisher	P												radA	DNA repair protein RadA	DNA replication, restriction, modification, recombination and repair		NC_000911.1:2100462-2102567		7.64528	10.0956	9.76069	10.9585	9.58128	9.68814	9.52986	12.6828	12.222	8.79679	13.0659	11.2348	11.4788	13.5272	14.8404	8.04552	10.706	11.2705	11.864	11.0851	10.8402	14.9577	13.0477	12.889	12.1823	10.7532
sll0484		-0.901534	0.000894785		Fisher, Pereira					P		KpsT (Wzt)							ATP-binding protein of ABC transporter	Transport and binding proteins		NC_000911.1:2911121-2911859		27.2119	32.474	23.4116	24.905	36.9361	28.28	28.6407	34.9918	35.6411	32.8527	26.5107	31.0448	20.1139	17.0579	22.7628	15.8112	22.1582	17.9819	22.477	20.3455	24.201	30.8825	34.8413	40.1935	15.099	29.1092
sll0921		-0.905029	0.000791251		Fisher		P												two-component response regulator NarL subfamily	Regulatory functions		NC_000911.1:1993376-1994045		25.7736	31.0919	21.7397	38.2975	41.7215	44.3438	45.6806	44.2508	37.9944	38.3008	46.9466	40.6852	22.6273	19.2332	25.8087	23.8041	18.4945	21.4849	43.222	36.6886	38.0364	42.6766	52.5007	42.0313	36.5626	30.907
slr0043		-0.906054	0.000762546		Fisher, Pereira	P				P		KpsT (Wzt)						cmpC	bicarbonate transport system ATP-binding protein	Transport and binding proteins		NC_000911.1:3173334-3175338		31.4016	64.6348	11.8743	3.44013	4.92456	2.47869	1.67138	3.19099	2.27772	5.27791	4.42169	6.43063	7.06249	3.90822	4.37726	4.32946	6.32568	5.47194	4.01659	3.31469	2.18598	11.5442	9.09233	9.30257	3.08372	2.15929
slr0896		-0.914582	0.000551218		Pereira							Wzx							multi-drug efflux transporter	Transport and binding proteins		NC_000911.1:2763866-2765252		4.41581	5.26124	6.03327	2.3403	3.72537	3.22006	3.193	4.2385	3.08369	8.46344	8.71008	7.36823	2.61712	2.86541	7.04124	8.89569	6.11525	6.39132	5.24744	2.38808	4.35918	15.97	9.81122	11.001	2.22234	6.79934
slr0044		-0.914996	0.000542154		Fisher, Pereira	P				P		KpsT (Wzt)						cmpD	bicarbonate transport system ATP-binding protein	Transport and binding proteins		NC_000911.1:3175410-3176259		55.5871	101.733	31.2656	11.3855	8.34537	7.73519	12.4233	9.04875	10.0697	14.715	14.5295	13.8373	8.94573	13.328	7.48594	11.2787	15.9604	12.6806	7.49176	13.9894	3.19018	22.8925	14.8317	15.5618	10.8791	7.56901
slr1881		-0.916308	0.000514112		Fisher, Pereira	P				P		KpsT (Wzt)						natE	ATP-binding subunit of the ABC-type Nat permease for neutral amino acids	Transport and binding proteins		NC_000911.1:1239489-1240212		19.7288	18.2056	21.848	20.6812	29.5743	33.1466	20.5744	30.3872	23.9358	30.1021	37.7758	38.7001	15.0131	7.38299	8.12597	17.5625	24.7555	20.7632	22.0457	15.5301	20.5563	46.5905	48.7786	46.4126	18.1201	13.1474
sll0528		-0.917414	0.000491262		Fisher, Pereira							KpsF							hypothetical protein	Hypothetical		NC_000911.1:3260136-3261276		137.572	75.8387	44.0074	160.025	243.534	448.615	89.8382	105.896	76.5534	213.928	259.254	328.883	145.55	124.315	96.1784	273.906	540.503	131.204	53.5064	126.277	73.5383	646.029	447.813	487.367	62.5788	65.7168
sll0374		-0.918058	0.000478286		Fisher, Pereira	P						KpsT (Wzt)						urtE	urea transport system ATP-binding protein	Transport and binding proteins		NC_000911.1:2708256-2709006		23.8704	21.4078	37.0125	35.1745	26.1219	27.8983	21.1428	30.2275	28.1778	39.5386	50.2692	61.5021	19.9611	19.1184	21.3352	31.3882	28.8763	35.2394	22.4219	22.2062	30.7692	53.0955	60.1709	56.9197	36.9295	23.9129
slr0354		-0.918099	0.000477482		Fisher, Pereira							KpsT (Wzt)							ATP-binding protein of ABC transporter	Transport and binding proteins		NC_000911.1:2447490-2448123		19.4587	28.5069	44.1739	50.4201	22.8327	34.5979	28.1875	28.1289	18.8662	112.675	94.1353	111.002	19.1889	3.57847	14.476	21.3092	16.5501	11.746	32.9339	21.8607	28.4284	64.8393	75.9524	54.3925	27.2255	24.3538
slr1400		-0.919298	0.000453991		Fisher	P	P											hik38	two-component hybrid sensor and regulator	Regulatory functions		NC_000911.1:402289-403432		25.7794	19.8431	27.2642	55.5698	40.4776	54.9366	38.8806	63.4114	69.6362	54.0135	54.3365	72.512	50.3867	44.0151	34.4959	75.7225	84.2641	72.0383	34.8144	39.1671	24.8155	82.5281	80.0692	73.911	39.0476	37.832
sll0842		-0.919386	0.0004523		CAZy										GH013				neopullulanase	Central intermediary metabolism	Polysaccharides and glycoproteins	NC_000911.1:1358845-1360372		5.68936	9.58959	11.275	12.6584	13.469	11.3086	7.88289	11.7669	11.2779	13.5429	14.7349	15.9749	20.059	25.1706	28.2226	17.3312	18.9276	18.0238	11.5474	13.1588	13.8703	31.1208	24.7964	20.5405	19.9789	17.5759
slr1604		-0.919728	0.000445781		Fisher	P												ftsH	cell division protein FtsH	Cellular processes	Cell division	NC_000911.1:471079-472930		675.851	351.836	221.925	208.201	235.901	267.158	209.835	217.623	217.544	446.458	426.679	414.406	237.986	275.148	348.338	137.963	168.392	179.513	171.984	140.32	145.395	329.601	254.287	306.417	159.898	146.257
slr0804		-0.919854	0.000443385		Fisher				P										probable D-alanyl-D-alanine carboxypeptidase	Cell envelope	Murein sacculus and peptidoglycan	NC_000911.1:1684927-1685872		40.927	54.663	63.9272	51.6188	52.7538	38.9767	63.2982	82.4309	65.5007	27.9121	39.1558	41.0045	87.7171	58.7414	76.7453	81.6361	77.5676	77.0395	89.4944	69.9977	93.5792	59.5961	44.7654	54.2158	63.6981	77.9526
sll0396		-0.92015	0.000437826		Fisher	P	P												two-component response regulator OmpR subfamily	Regulatory functions		NC_000911.1:2682551-2683226		18.1166	26.7292	25.6657	55.2688	40.22	46.8456	22.3658	34.519	32.9118	44.2378	57.9713	60.2495	32.2565	22.1862	25.5118	42.3588	41.7556	42.1147	15.7247	30.1842	22.3973	63.678	63.2138	65.8397	19.7392	27.3798
sll1664		-0.920203	0.000436824		CAZy, Fisher		P									GT02			probable glycosyl transferase	Other categories	Other	NC_000911.1:268788-269727		30.3303	35.5622	39.1251	34.5769	49.8556	36.7945	38.8304	40.4511	45.109	30.7335	48.7135	44.2303	34.5857	40.8133	44.9259	28.354	28.0758	34.1565	36.3422	26.7096	40.4871	50.6326	54.2009	57.6659	43.6527	28.9514
sll0415		-0.920682	0.000427926		Fisher, Pereira	P						KpsT (Wzt)							ATP-binding protein of ABC transporter	Transport and binding proteins		NC_000911.1:2540820-2542724		27.4447	37.6261	33.2809	50.5248	45.1325	40.986	44.4845	63.9077	60.5969	54.9433	62.7476	68.0912	37.7128	64.3094	50.0038	48.2186	51.9675	45.3123	43.8774	52.5966	44.0696	77.2085	83.7852	79.6832	54.6925	48.139
slr1874		-0.920682	0.000427912		Fisher				P										D-alanine--D-alanine ligase	Cell envelope	Murein sacculus and peptidoglycan	NC_000911.1:1224776-1225841		13.7029	9.17625	13.2726	8.34262	11.2832	7.62296	8.39202	14.0752	13.2315	11.3792	17.4884	15.2988	7.60837	1.83959	8.2511	6.80994	6.53351	9.05567	11.2669	6.40946	11.9854	17.5677	11.8637	15.6878	10.7116	5.9124
[truncated: 76 more columns]

## Sheet: Legend
EPS-related functions			Colour scheme
SMMS	Small Molecular Metabolite Synthesis			p<0.05	p<0.01	p<0.001
App	Appendages		Positive correlation
CW	Cell Wall		Negative correlation
LPSB	Lipopolysaccharide Biosynthesis
PSB	Polysaccharide Biosynthesis
PGS	Peptidoglycan Synthesis
PFS	Pfam search
GT	Glycosyltransferase
GH	Glycoside hydrolases
CE	Carbohydrate esterases
CBM	Carbohydrate-binding module
Sources
CAZy	https://doi.org/10.1093/nar/gkab1045
Fisher	https://doi.org/10.1371/journal.pone.0074514
Flores	https://doi.org/10.7554/eLife.66538
Pereira	https://doi.org/10.1038/srep14835
Maeda	https://doi.org/10.7554/eLife.66538
