# Supplementary material for: Environmental modulation of exopolysaccharide production in the cyanobacterium Synechocystis 6803
Source: Appl Microbiol Biotechnol. 2023 Aug 8;107(19):6121–34. doi: 10.1007/s00253-023-12697-9 (PMC10485101; doi:10.1007/s00253-023-12697-9)
Supplement: ESM 6 — Table S4 Genes with strong correlation to xylose content of water-soluble RPS produced during the late growth phase by Synechocystis sp. PCC 6803 (XLSX 132 kb) [file 253_2023_12697_MOESM6_ESM.xlsx]

## Sheet: Title page
Journal:	Applied Microbiology and Biotechnology
Title:	Environmental modulation of exopolysaccharide production in the cyanobacterium Synechocystis 6803
Authors:	Mary Ann Madsen1, Stefan Semerdzhiev1, Jordan D Twigg1, Claire Moss2, Charles D Bavington2, Anna Amtmann1
Affiliations:	1 School of Molecular Biosciences, College of Medical, Veterinary, and Life Sciences, University of Glasgow, Glasgow G12 8QQ, Scotland, United Kingdom
	2 GlycoMar Ltd, Malin House, European Marine Science Park, Oban PA37 1SZ, Scotland, United Kingdom
Corresponding author:	Anna Amtmann
Email:	anna.amtmann@glasgow.ac.uk
Telephone:	+44 141 330 5393

## Sheet: Table S4
Table S4. Genes with strong correlation to xylose content of water-soluble RPS produced during the late growth phase by Synechocystis sp. PCC 6803
		Pearson correlation			EPS-related function													Gene annotation						Transcript level (FPKM)
Gene ID		coefficient	p value		Source(s)	App	CW	LPSB	PGS	PSB	SMMS	Pfam	CBM	CE	GH	GT		Gene symbol	Gene product	Functional category	Functional subcategory	Locus		BG11_D4_1	BG11_D4_2	BG11_D4_3	BG11_D16_1	BG11_D16_2	BG11_D16_3	N_D4_1	N_D4_2	N_D4_3	N_D8_1	N_D8_2	N_D8_3	P_D4_1	P_D4_2	P_D4_3	P_D8_1	P_D8_2	P_D8_3	S_D4_1	S_D4_2	S_D4_3	S_D8_1	S_D8_2	S_D8_3	Mg_D4_1	Mg_D4_2
sll0737		0.697629	0.0116573		Pereira							Wzy (WaaL)							hypothetical protein	Hypothetical		NC_000911.1:3136018-3138604		7.01965	11.6099	9.15551	12.3522	13.1268	9.03415	5.01049	6.61376	8.07949	6.17404	7.92574	5.92895	4.69032	9.75062	7.84935	13.8526	16.9912	13.3348	9.94676	6.89467	7.21957	4.83858	4.76733	4.66656	11.0049	7.04182
sll0027		0.697612	0.0116602		Fisher	P												ndhD4	NADH dehydrogenase subunit 4 (involved in constitutive, low affinity CO2 uptake)	Photosynthesis and respiration	NADH dehydrogenase	NC_000911.1:3176542-3178066		48.6959	56.2286	45.1992	40.6379	31.6743	20.9784	27.5143	38.6716	39.7781	22.5949	32.8003	22.9307	29.5614	38.273	35.8831	48.007	54.9128	38.7265	43.8399	18.6237	24.6936	27.7667	19.3178	21.9222	69.0668	32.042
slr1759		0.697542	0.0116721		Fisher					P								hik14	two-component hybrid sensor and regulator	Regulatory functions		NC_000911.1:533085-539020		198.479	194.362	216.582	81.9705	75.3575	86.1158	111.08	105.081	125.219	35.2925	37.0843	38.6037	169.77	496.603	557.636	123.972	143.68	124.218	188.774	125.046	196.532	41.6254	30.0757	30.2877	274.041	153.306
sll1534		0.696119	0.0119173		CAZy											GT04			probable glycosyltransferase	Other categories	Other	NC_000911.1:2043937-2045074		33.4447	35.6574	53.286	14.8044	17.8955	46.4268	63.5094	84.3274	71.7936	19.6179	21.6681	18.1023	85.7347	54.2115	82.3539	39.1777	35.8146	29.3727	70.5298	69.6831	76.7097	18.6358	16.5656	21.0601	66.3569	68.0046
slr1166		0.695841	0.0119657		CAZy											GT04			UDP-glucose:tetrahydrobiopterin glucosyltransferase	Energy metabolism	Sugars	NC_000911.1:1932353-1933418		10.6124	23.6974	32.3306	13.2494	7.01524	10.8246	21.7377	28.2476	23.949	8.27569	11.5809	9.87022	9.91381	24.7591	33.0044	9.35698	12.1321	9.26148	19.2209	11.8105	21.5247	5.91282	4.86267	4.42476	39.9119	17.9301
sll5066		0.695556	0.0120154		Fisher		P			P									probable plasmid partitioning protein, ParA family	Other categories	Other	NC_005229.1:67162-67976		2.71571	0.933662	4.72629	11.5514	5.4772	17.2978	24.026	13.2452	15.0122	8.99485	14.8992	11.8324	4.65665	9.40005	10.027	14.9699	7.95962	8.17345	1.61697	7.54654	2.37932	4.13377	1.12889	0.796096	2.78484	2.91833
slr1867		0.69533	0.012055		Fisher	P												trpD	anthranilate phosphoribosyltransferase	Amino acid biosynthesis	Aromatic amino acid family	NC_000911.1:1206946-1207993		37.1585	40.6714	43.4013	31.1216	22.262	24.2918	23.6377	39.4366	33.6503	16.6931	24.6279	20.1622	18.695	34.0373	42.7339	19.1912	23.4652	15.5371	46.353	31.4479	45.3996	17.8374	16.8411	14.7734	69.8977	30.0021
slr1428		0.694339	0.0122295		Fisher		P												hypothetical protein	Hypothetical		NC_000911.1:3287353-3290785		13.449	20.6553	17.7875	25.6447	26.2114	19.4496	11.3113	18.0991	17.3467	13.9972	20.7019	17.2327	14.2622	19.8861	18.7647	25.5267	28.529	29.7684	17.349	12.4421	17.7666	19.1182	20.4734	23.1337	16.1777	11.2041
sll1196		0.693316	0.0124116		Fisher					P									phosphofructokinase	Energy metabolism	Glycolysis	NC_000911.1:293877-294963		30.5207	43.4205	35.2581	16.6122	22.2369	26.3424	24.5765	28.3776	33.1947	17.6606	20.9643	20.595	54.1821	61.9792	84.996	33.1889	29.8984	29.3711	56.302	40.878	60.9896	14.3506	10.7255	11.0089	64.1078	52.1472
sll6036		0.689344	0.0131378		Fisher		P			P									chromosome partitioning protein, ParA family	Other categories	Other	NC_005232.1:32659-33495		11.083	14.3354	27.5785	11.5391	17.8627	15.8659	43.1682	38.2425	30.375	23.4016	14.4418	23.0289	18.9384	36.7674	14.6898	10.0986	8.96239	7.46887	41.7556	27.0751	23.4834	1.63302	3.07659	7.75669	45.9403	41.3609
slr2107		0.68766	0.0134549		Fisher, Pereira					P		KpsM (Wzm)							probable polysaccharide ABC transporter permease protein	Transport and binding proteins		NC_000911.1:1620972-1621881		5.69414	7.68923	7.39769	11.0936	18.6666	6.89016	8.35123	9.12712	7.5959	11.4413	12.2017	11.3024	4.10863	0	5.3601	10.212	11.6465	6.45714	3.27552	6.14267	7.05979	8.65373	4.9068	4.36967	1.82691	11.6063
slr1945		0.685459	0.0138779		Fisher					P									2,3-bisphosphoglycerate-independent phosphoglycerate mutase	Energy metabolism	Glycolysis	NC_000911.1:2248577-2250176		68.6024	79.4956	83.5522	73.276	72.6613	43.2751	40.8341	57.1001	74.216	37.4369	52.3979	46.973	54.249	73.1401	106.467	57.9391	72.854	72.9132	66.9645	39.3567	69.1893	34.3084	39.1843	53.0988	73.4464	68.7255
sll1927		0.684254	0.0141136		Fisher, Pereira	P				P		KpsT (Wzt)							ABC transporter ATP-binding protein	Transport and binding proteins		NC_000911.1:742779-744732		21.2737	21.0686	21.6712	13.451	19.0841	16.5815	16.087	21.4077	23.9625	9.31165	13.3587	12.8114	21.1438	20.6962	23.1496	28.5443	35.7725	35.013	16.7406	14.1977	14.4835	9.04703	9.50542	10.5842	12.2128	14.3899
sll1908		0.683683	0.0142264		Fisher					P								serA	D-3-phosphoglycerate dehydrogenase	Amino acid biosynthesis	Serine family / Sulfur assimilation	NC_000911.1:1432975-1434640		50.6906	93.4673	84.6055	66.377	68.123	63.7756	59.3335	78.3418	90.1952	43.3206	64.3512	49.4297	47.6287	105.599	149.283	69.6114	82.103	85.6088	75.5074	59.7354	94.9908	36.8815	44.6275	47.3841	123.564	77.4095
sll0649		0.683456	0.0142713		Fisher	P													two-component response regulator OmpR subfamily	Regulatory functions		NC_000911.1:422771-424566		69.7275	58.1235	78.273	79.2098	60.2525	70.394	56.3717	80.8812	75.7692	44.8864	55.4908	43.9741	62.6452	76.9908	100.017	69.0053	76.6713	71.2163	88.3253	50.3285	56.868	46.5395	45.5665	46.5486	79.6768	59.9898
ssl2749		0.682397	0.0144827		Fisher						P								hypothetical protein	Hypothetical		NC_000911.1:1616903-1618096		34.0027	43.5751	22.662	12.613	24.3783	41.5132	47.4613	51.2476	51.956	54.2041	65.6611	38.6467	23.0754	0	22.8849	24.7459	32.8267	15.4775	8.30698	36.9436	21.7046	17.7474	18.8409	31.2676	0	44.7212
slr1622		0.680223	0.0149236		Fisher	P												ppa	soluble inorganic pyrophosphatase	Central intermediary metabolism	Phosphorus compounds	NC_000911.1:2034161-2034803		45.1286	119.47	93.0815	62.5277	53.6328	26.9889	57.1506	51.7059	56.9956	37.2125	39.9528	33.2466	101.528	84.8431	113.675	52.0386	48.6516	63.0268	72.8255	64.8742	100.871	21.244	27.9641	22.9336	110.472	77.4458
sll1694		0.679341	0.0151054		Fisher	P												pilA1	pilin polypeptide PilA1	Cellular processes	Chemotaxis	NC_000911.1:1296992-1297499		2427.85	1118.84	2133.78	1024.18	1224.24	2498.23	3074.08	2049.11	1999.88	1098.01	1209.82	1506.45	3434.68	3325.1	3095.54	1060.24	1557.8	1416.71	6068.69	5919.6	4577.77	226.295	304.089	260.677	5775.05	6416.34
slr2120		0.679176	0.0151394		CAZy, Fisher		P									GT02			hypothetical protein	Hypothetical		NC_000911.1:1633421-1635058		6.75787	10.5407	3.47742	10.3762	9.41445	12.2019	5.84744	7.60574	6.35372	8.98523	6.84622	7.63021	14.6986	8.22826	4.61538	11.7025	10.3412	10.6784	5.93976	10.5823	10.8065	5.59216	3.47091	4.67421	2.37826	7.76174
sll1865		0.678728	0.0152325		Fisher					P								prfB	peptide chain release factor 2	Translation	Protein modification and translation factors	NC_000911.1:2212504-2215551		22.4873	17.9231	16.1067	25.5817	24.5433	31.0902	23.2354	31.1413	24.5762	13.2852	18.7867	16.1856	3.77905	17.2417	12.1619	14.1177	9.05099	11.8344	20.6526	21.5987	26.7572	12.3699	17.7512	16.7107	14.9671	22.6376
slr1735		0.676264	0.015752		Fisher, Pereira					P		KpsT (Wzt)						bgtA	ATP-binding subunit of the ABC-type Bgt permease for basic amino acids and glutamine	Transport and binding proteins		NC_000911.1:1317711-1318470		61.316	54.3031	49.296	41.5191	64.9042	72.3992	38.8973	54.1117	52.5662	52.9084	70.9255	62.227	25.9482	26.781	28.6611	48.9901	55.7364	53.9321	51.6487	38.815	58.0877	50.1077	47.8984	49.1	58.155	54.7109
slr1216		0.672209	0.0166351		Fisher, Pereira							KpsF							Mg2+ transport protein	Transport and binding proteins		NC_000911.1:904114-905506		8.44801	10.5637	7.25476	11.5025	17.7067	11.0476	7.29899	8.38004	10.9301	6.66412	8.30255	7.59921	12.8904	13.3786	28.9628	16.4484	10.4616	17.5666	14.1851	8.72206	15.3648	8.09212	5.17132	6.95322	12.3959	8.43112
sll1676		0.669619	0.0172177		CAZy										GH077				4-alpha-glucanotransferase	Central intermediary metabolism	Polysaccharides and glycoproteins	NC_000911.1:245501-247019		43.8291	48.1063	48.8035	32.0338	38.076	33.0595	27.6806	33.9787	37.0994	26.5148	33.0526	30.7139	28.5557	48.4656	66.5697	37.7699	39.3139	47.8308	42.941	29.7322	47.7955	36.3263	29.8326	31.1485	50.9576	46.7888
slr1909		0.668371	0.0175038		Fisher		P												two-component response regulator NarL subfamily	Regulatory functions		NC_000911.1:613101-613743		28.6495	30.3436	37.6151	34.4538	33.154	26.0893	41.9954	32.1435	38.7778	28.9734	26.9425	34.9453	57.0326	41.7059	67.4946	29.6124	30.6771	33.4349	33.1914	40.2444	34.6745	14.5881	18.1773	15.7904	37.7554	31.2162
sll1496		0.664235	0.0184768		Fisher			P		P									mannose-1-phosphate guanyltransferase	Energy metabolism	Sugars	NC_000911.1:3363265-3365797		32.2986	23.5246	28.0912	40.4103	42.6292	49.6006	21.71	24.5911	29.2523	27.8856	31.948	31.7466	26.9397	17.2763	26.5152	51.0776	47.2599	47.6923	30.2655	26.4036	25.5548	39.3908	37.9481	40.3361	22.2391	26.2477
slr0728		0.663431	0.0186705		Pereira							Wzy (WaaL)							hypothetical protein	Hypothetical		NC_000911.1:113024-114188		13.9919	15.9813	21.7858	21.5312	28.7694	23.1071	18.3586	26.7445	22.6645	14.0922	20.976	16.3758	18.678	38.7777	26.9088	44.6028	41.5812	29.1442	30.2601	12.1636	21.8764	17.2846	10.8551	11.6086	28.9168	21.8622
slr2007		0.662445	0.0189099		Fisher						P							ndhD5	NADH dehydrogenase subunit 4	Photosynthesis and respiration	NADH dehydrogenase	NC_000911.1:747233-749038		275.365	228.294	118.2	31.4484	24.7	27.5958	19.4296	17.8058	21.5596	24.6369	18.8076	23.2512	59.5409	18.3155	31.87	10.113	28.4406	21.8096	43.3316	24.1472	20.3009	17.8797	9.07468	11.5048	29.2665	24.352
sll0923		0.659933	0.0195304		Fisher, Pereira					P		Wzc, KpsE (Wzz)							unknown protein	Unknown		NC_000911.1:345535-347806		72.3984	41.6412	67.0661	50.2696	52.6933	100.05	72.3325	94.205	107.436	70.5623	81.2639	81.7872	69.9339	69.6244	76.5073	76.8039	82.8162	89.3473	56.3042	47.9119	52.4797	31.4675	34.4031	37.7891	70.2674	66.0426
slr1543		0.658018	0.0200131		Pereira							Wzx							DNA-damage-inducible protein F	DNA replication, restriction, modification, recombination and repair		NC_000911.1:980275-982629		21.701	23.0024	11.9956	16.6623	16.9484	14.7987	17.5432	20.8004	19.6868	13.4302	14.7744	11.3639	18.4256	24.0389	16.9155	18.8285	16.2308	20.4521	14.2838	14.3444	13.2712	17.022	10.8475	10.2794	22.2056	12.8054
sll1144		0.655799	0.0205834		Fisher	P													hypothetical protein	Hypothetical		NC_000911.1:1017599-1018493		26.8927	22.1095	18.4516	25.5563	35.1859	35.9614	51.0364	62.7696	51.8512	30.0326	31.669	36.9546	21.9863	36.2753	29.687	13.7712	12.1065	15.2033	19.8423	30.5869	30.6003	26.2475	22.2526	24.0259	27.5226	15.3179
sll1566		0.6477	0.0227658		CAZy											GT20		ggpS	glucosylglycerolphosphate synthase	Central intermediary metabolism	Polysaccharides and glycoproteins	NC_000911.1:1947324-1948824		31.0086	16.6234	9.89158	15.3077	15.6345	6.98732	7.95618	7.91988	8.61275	14.4206	10.7947	19.34	5.1859	8.10815	14.1794	28.1042	26.634	31.8958	8.44964	5.6203	7.65522	6.12729	5.97251	5.44233	9.84541	7.38559
slr1037		0.647579	0.0227997		Fisher	P	P												two-component response regulator CheY subfamily	Regulatory functions		NC_000911.1:667446-667842		21.8769	22.5724	18.138	32.2236	27.6652	49.3073	16.0727	24.2793	19.6131	41.9242	35.0435	36.5768	22.2668	0	19.0762	32.6026	26.8121	21.7117	19.5383	21.0744	16.7476	26.7391	31.8908	22.0497	18.1773	11.4867
slr1139		0.642202	0.02434		Fisher	P		P			P							trxA	thioredoxin	Biosynthesis of cofactors, prosthetic groups and carriers	Thioredoxin, glutaredoxin and glutathione	NC_000911.1:794361-794691		76.4333	39.2817	69.8374	23.2686	28.3492	80.5426	74.8412	126.364	69.0043	50.821	80.4607	71.0286	33.3272	84.1301	78.5917	32.4142	51.2522	54.3846	126.74	55.3638	67.5936	29.1853	31.0872	26.1746	112.489	84.2685
slr1448		0.62735	0.0289865		Fisher					P									fructokinase	Energy metabolism	Sugars	NC_000911.1:1089399-1090323		30.3759	16.1102	22.5646	27.6073	22.8137	29.3564	13.6556	24.9073	29.9084	12.6634	17.2948	18.5922	11.2202	13.5429	9.76072	21.8005	22.4001	27.0298	11.3932	11.6312	11.5415	17.8085	12.9405	19.7558	9.18517	16.0796
sll5050		0.626831	0.0291598		CAZy, Maeda											GT04			probable glycosyltransferase	Other categories	Other	NC_005229.1:48290-49616		5.69415	2.6336	7.13599	9.66064	9.69703	9.24121	4.63336	5.49568	6.19278	6.15148	5.67816	6.34248	9.16521	2.20728	2.46717	10.0523	10.6696	11.9975	4.26532	4.56311	4.77035	5.72778	6.53447	7.18897	9.18609	3.96937
slr0394		0.625682	0.0295457		Fisher	P												pgk	phosphoglycerate kinase	Energy metabolism	Glycolysis	NC_000911.1:2139192-2140395		90.8431	260.045	145.925	154.321	140.979	102.876	134.447	200.93	233.984	91.4604	140.072	112.28	173.352	303.942	445.965	105.528	142.505	157.281	110.946	49.1488	78.3374	58.4847	77.605	79.6318	183.325	109.329
sll1070		0.625211	0.0297047		Fisher					P									transketolase	Energy metabolism	Pentose phosphate pathway	NC_000911.1:817966-819979		327.163	510.345	523.594	234.275	245.57	216.097	260.939	294.397	307.347	189.781	233.067	186.91	357.124	837.052	1004.39	258.869	328.063	291.936	630.036	246.819	448.875	161.416	150.781	170.279	893	476.447
sll5060		0.615849	0.0329998		Fisher, Maeda		P												two-component hybrid sensor & regulator	Regulatory functions		NC_005229.1:61201-64831		2.75122	3.33799	4.71317	6.35065	10.9724	10.2254	3.41042	3.77571	4.05492	6.14718	6.46876	6.50834	3.76953	2.77287	3.32866	18.4181	17.6019	19.4678	4.24291	3.84222	1.81659	4.71039	6.53649	4.1595	2.83444	4.19044
sll0542		0.614325	0.0335599		Fisher					P	P								acetyl-coenzyme A synthetase	Energy metabolism	Pyruvate and aceyl-CoA metabolism	NC_000911.1:2819893-2821855		49.5633	74.4468	86.937	26.6707	30.8544	21.1992	57.5741	72.9006	80.3298	21.9873	24.7284	23.0149	94.7879	137.131	214.668	39.9006	42.0726	45	85.6397	52.9546	104.114	13.3168	13.2121	14.2783	96.4929	93.084
slr1993		0.609937	0.0352108		Fisher					P								phaA	PHA-specific beta-ketothiolase	Fatty acid, phospholipid and sterol metabolism		NC_000911.1:1437372-1438602		13.7874	17.7396	14.1099	22.6003	29.1943	33.2613	9.61192	16.8504	15.4325	17.6823	21.6377	25.985	20.9012	13.8332	16.1229	56.9556	51.571	60.6364	14.1654	15.0445	12.6639	16.7305	17.7716	17.8756	13.8185	16.6224
slr0156		0.609232	0.0354817		Fisher	P												clpB2	ClpB protein	Translation	Degradation of proteins, peptides and glycopeptides	NC_000911.1:2194404-2197101		10.8806	13.886	15.2002	12.8503	16.3072	12.3688	7.50619	10.1841	12.653	13.2087	16.3774	14.6947	6.78476	7.45272	13.8762	18.2423	17.4664	17.1756	10.806	8.18595	9.474	5.45928	8.04866	6.62215	21.4917	10.1619
slr0312		0.606949	0.0363678		Fisher		P			P									two-component response regulator NarL subfamily	Regulatory functions		NC_000911.1:3034782-3035412		18.9544	22.2987	33.3408	18.511	21.5682	44.7086	22.4104	44.6516	55.392	23.1105	37.212	31.9386	17.7491	33.4738	21.8507	36.4807	28.916	39.0064	20.1237	35.9475	16.6077	15.8739	26.764	25.0554	46.8348	22.3249
sll1581		0.604798	0.0372173		Fisher, Maeda, Pereira					P		Wza, KpsD							hypothetical protein	Hypothetical		NC_000911.1:719732-721247		29.4616	27.1512	29.8018	38.5326	59.0459	40.8434	25.832	33.2148	35.1861	22.601	31.7016	31.2703	46.9514	78.0991	74.7903	50.1879	45.6495	59.507	33.0123	39.0582	38.6819	18.7924	25.3355	26.6423	29.0214	43.3712
ssr3570		0.60181	0.0384206		Fisher					P									unknown protein	Unknown		NC_000911.1:1620036-1620222		20.0642	13.4728	65.5971	26.7412	31.7053	55.5588	110.525	148.514	80.3628	83.8252	43.7336	64.9436	12.4718	0	14.4632	12.9718	0	9.49533	79.0107	52.9831	13.1307	17.2975	4.39448	13.9971	109.737	51.0871
slr1163		0.592033	0.0425516		Fisher					P									unknown protein	Unknown		NC_000911.1:1926029-1927700		16.6847	8.93707	12.6507	13.5543	11.1909	9.48247	6.73762	11.0049	9.62701	7.31445	11.1162	12.0897	8.78425	13.2596	11.4379	11.3103	8.71864	10.7515	17.6402	15.6348	13.8971	6.13581	7.24543	10.5015	6.34349	12.949
slr1535		0.586006	0.0452493		CAZy										GHnc				hypothetical protein	Hypothetical		NC_000911.1:972484-973954		9.75022	9.60459	12.7059	33.4491	51.5076	57.3274	61.4305	78.309	89.6988	45.2281	43.5903	48.4056	39.1938	87.7942	137.554	51.7711	51.1683	56.6987	47.5929	29.9513	65.1747	33.0906	34.3011	32.2858	68.0023	43.6789
slr1550		0.583263	0.0465166		Fisher		P											lysS	lysyl-tRNA synthetase	Translation	Aminoacyl tRNA synthetases and tRNA modification	NC_000911.1:995274-996807		11.7564	27.19	29.4118	12.1327	15.8367	12.245	16.581	20.9019	19.7115	12.4925	16.898	15.9028	15.2137	16.0865	23.4864	9.24276	12.1964	10.0603	28.0996	34.4934	32.3331	9.95599	8.70116	11.8191	37.3397	21.138
slr1050		0.582805	0.0467305		CAZy											GT39			hypothetical protein	Hypothetical		NC_000911.1:502313-503747		15.2222	22.7912	40.4026	47.6495	36.1217	42.574	28.1938	28.4139	23.8916	39.5024	44.4404	47.0599	31.7401	13.8017	20.7838	29.2737	31.1225	21.677	33.1919	27.7045	35.6796	25.6877	25.7709	25.3254	25.1484	28.5213
sll5047		0.582574	0.0468384		Maeda, Pereira							Wzy (WaaL)							unknown protein	Unknown		NC_005229.1:44337-46940		13.2113	14.2336	11.0306	25.3038	24.2604	22.5228	10.7661	13.262	13.203	15.7477	16.2776	18.4744	9.4579	11.7088	19.0118	40.4039	47.1163	38.8528	11.8951	9.2831	8.49835	12.4064	15.7125	12.3305	18.2595	7.06096
sll5048		0.582574	0.0468384		CAZy, Fisher, Maeda					P						GT04			probable glycosyltransferase	Other categories	Other	NC_005229.1:44337-46940		13.2113	14.2336	11.0306	25.3038	24.2604	22.5228	10.7661	13.262	13.203	15.7477	16.2776	18.4744	9.4579	11.7088	19.0118	40.4039	47.1163	38.8528	11.8951	9.2831	8.49835	12.4064	15.7125	12.3305	18.2595	7.06096
sll1395		0.581718	0.0472409		Fisher			P										rfbD	dTDP-6-deoxy-L-mannose-dehydrogenase	Cell envelope	Surface polysaccharides, lipopolysaccharides and antigens	NC_000911.1:55668-56511		33.7992	20.5965	26.5831	44.8224	32.1577	41.7105	21.8214	32.6622	32.6328	32.0594	49.8606	48.3867	14.2297	25.4448	22.6532	19.5779	19.386	20.9556	15.1169	15.5416	18.6608	29.0078	32.0972	28.2024	32.6918	19.4742
sll0501		-0.593328	0.041987		CAZy, Fisher		P									GT02			probable glycosyltransferase	Other categories	Other	NC_000911.1:3210649-3211606		8.25407	6.84278	14.2932	15.3758	10.138	7.49668	6.35341	5.64317	5.29569	8.85656	8.15314	11.428	8.51039	0	5.03996	11.7435	7.15144	9.57354	11.6949	6.67759	8.58377	21.675	22.0239	17.5732	13.3882	7.84527
sll0898		-0.59807	0.0399653		Fisher		P												hypothetical protein	Hypothetical		NC_000911.1:3235745-3236855		106.192	45.8767	49.9331	85.0119	106.958	207.761	55.9124	64.7539	55.7023	64.8551	91.8459	73.1616	98.3558	57.6178	65.3232	100.838	90.4876	128.851	78.6738	78.2674	84.2079	126.127	193.267	196.819	47.8668	90.5337
sll0626		-0.601432	0.0385748		CAZy										GH100				putative neutral invertase	Other categories	Other	NC_000911.1:3339499-3340969		9.95041	10.9699	8.94122	16.7846	17.7608	13.4766	14.9113	21.3069	19.3433	10.8533	15.6811	13.3388	20.6752	24.0248	29.0049	10.7986	9.80789	11.6816	14.2121	15.0494	16.1661	21.385	19.5769	18.6479	11.903	11.299
slr1348		-0.603756	0.0376339		Fisher					P								cysE	serine acetyltransferase	Amino acid biosynthesis	Serine family / Sulfur assimilation	NC_000911.1:1743442-1744192		21.6405	21.652	27.629	17.8528	19.775	32.4679	20.4076	24.4877	23.1684	17.9622	29.2452	22.966	12.4878	13.1657	9.69782	12.7197	14.0131	15.7319	18.24	23.806	27.0621	28.7137	24.0544	30.1521	32.3882	22.7087
slr0426		-0.605401	0.0369779		Fisher						P							folE	GTP cyclohydrolase I	Biosynthesis of cofactors, prosthetic groups and carriers	Folic acid	NC_000911.1:2718049-2718754		106.515	131.959	126.372	49.0294	47.2954	49.28	121.948	123.376	100.552	69.6861	57.6333	65.3351	49.0718	22.3458	77.6178	33.9744	27.5913	21.7822	108.171	115.067	125.259	55.2422	49.7243	54.2571	137.283	116.962
slr0322		-0.61046	0.0350111		Fisher	P												hik43	two-component hybrid sensor and regulator	Regulatory functions		NC_000911.1:2271580-2278873		167.49	99.5749	112.564	123.669	128.134	161.459	93.4837	119.579	144.836	129.503	159.859	127.72	69.2091	90.0629	91.4384	116.448	141.728	135.776	118.114	109.556	131.958	173.821	187.816	221.53	105.602	102.333
slr0323		-0.61046	0.0350111		CAZy										GH038			(ams1)	putative alpha-mannosidase	Regulatory functions	Polysaccharides and glycoproteins	NC_000911.1:2271580-2278873		167.49	99.5749	112.564	123.669	128.134	161.459	93.4837	119.579	144.836	129.503	159.859	127.72	69.2091	90.0629	91.4384	116.448	141.728	135.776	118.114	109.556	131.958	173.821	187.816	221.53	105.602	102.333
slr1291		-0.612779	0.0341351		Fisher						P							ndhD2	NADH dehydrogenase subunit 4	Photosynthesis and respiration	NADH dehydrogenase	NC_000911.1:286163-287843		267.886	139.443	50.7093	144.526	109.392	74.9525	10.5161	14.8078	11.806	94.4912	118.978	77.7079	113.589	20.1752	22.362	23.7388	30.7795	36.6096	20.8933	10.6571	10.7294	239.175	165.392	155.153	13.7806	12.6689
sll1180		-0.616371	0.0328097		Fisher, Pereira	P				P		KpsT (Wzt)							toxin secretion ABC transporter ATP-binding protein	Transport and binding proteins		NC_000911.1:1850706-1853742		52.0125	66.1039	64.4751	64.7507	66.9819	75.1497	50.0743	76.8825	77.2026	33.4059	53.4351	45.0675	97.0508	105.543	133.685	93.5643	114.332	107.712	70.4458	55.1744	64.5774	76.0275	70.6871	78.6877	86.8986	83.2276
slr0237		-0.620378	0.0313749		CAZy, Fisher					P			CBM48		GH013				glycogen operon protein GlgX homolog	Central intermediary metabolism	Polysaccharides and glycoproteins	NC_000911.1:138294-140535		28.0305	25.8742	35.8686	18.3551	24.0339	25.1876	15.5272	19.705	21.9714	19.9286	27.0289	22.2598	17.4839	14.4573	19.1245	29.0571	31.6629	40.1511	19.5444	15.867	20.0416	52.6399	43.1129	41.9291	23.2626	14.6303
slr2132		-0.620503	0.0313309		Fisher					P	P								phosphotransacetylase	Energy metabolism	Pyruvate and aceyl-CoA metabolism	NC_000911.1:1250441-1252535		5.27283	6.46641	8.77083	10.7222	10.04	24.0923	4.69517	7.03006	7.11025	13.9499	15.2072	15.0018	13.8312	9.4113	8.94485	22.6941	28.3855	26.8633	6.3821	10.2052	5.09752	24.4192	21.1464	19.2513	3.62802	8.94812
slr0534		-0.623442	0.0303083		CAZy										GH023				probable transglycosylase	Cell envelope	Murein sacculus and peptidoglycan	NC_000911.1:3193998-3196542		47.2994	45.4432	43.6071	31.8271	47.6371	50.2434	27.1066	39.8337	45.2106	19.4517	24.1582	23.6424	39.8492	33.0652	51.07	32.807	40.2546	42.433	35.8823	27.3247	34.0913	57.0782	50.9492	53.6133	41.6917	32.4444
slr2088		-0.626333	0.0293266		Fisher	P												ilvG	acetohydroxy acid synthase	Amino acid biosynthesis	Branched chain family	NC_000911.1:1548872-1550738		365.993	299.334	296.977	258.995	249.118	360.364	290.408	417.661	456.789	215.705	236.664	234.054	260.834	436.277	611.179	176.258	178.9	200.498	508.595	326.335	436.592	289.362	292.513	317.419	656.805	449.283
slr0337		-0.630178	0.0280564		CAZy										GH057				hypothetical protein	Hypothetical		NC_000911.1:2295151-2297341		14.65	12.1316	12.003	10.479	15.8081	27.0239	9.56787	11.4967	12.5007	10.3372	11.515	14.2764	19.5191	9.89243	14.7736	16.2544	15.9778	15.9287	12.4052	11.2726	14.5767	32.1922	26.5293	33.1792	8.6409	12.8068
sll0071		-0.630547	0.0279365		CAZy											GT04			hypothetical protein	Hypothetical		NC_000911.1:2566141-2567143		6.11382	6.40758	10.6057	5.90101	8.29686	7.73167	7.15805	10.5668	10.422	5.54778	6.87215	7.45498	3.77987	9.14568	2.72727	5.20982	8.65472	7.73871	11.5128	7.73478	7.61124	10.1299	11.2571	9.94023	5.82679	8.86514
slr1641		-0.633381	0.0270288		Fisher	P												clpB1	ClpB protein	Translation	Degradation of proteins, peptides and glycopeptides	NC_000911.1:2062904-2065808		79.4293	89.2447	55.4511	125.295	130.744	220.159	33.8651	41.4565	43.6648	80.9478	98.5224	124.081	347.609	223.576	197.832	304.273	441.127	307.993	72.8996	110.745	96.2585	298.475	202.123	213.791	66.6532	75.3654
slr1523		-0.636079	0.0261848		Fisher						P								putative transposase	Other categories	Transposon-related functions	NC_000911.1:1615868-1616528		4.32203	3.5231	4.3029	24.8257	10.9433	7.20065	5.39728	5.37631	3.24959	23.0333	20.2787	17.4814	3.88638	6.04095	1.14205	5.01568	4.33373	5.55946	6.48952	9.5604	3.91283	21.3985	22.4858	18.4901	2.89645	5.43792
slr1999		-0.640084	0.0249672		Fisher					P									hypothetical protein	Hypothetical		NC_000911.1:1445424-1445835		25.9052	22.7023	34.1284	11.4439	16.4614	40.6582	27.3911	39.7253	38.5941	44.1251	55.128	62.2067	17.4828	48.205	22.4571	28.8855	19.1001	30.6647	26.4065	26.9045	25.8178	56.3763	55.3076	54.3953	26.8835	17.7877
slr6040		-0.644862	0.0235689		Fisher	P	P												two-component response regulator	Regulatory functions		NC_005232.1:35380-37418		36.675	12.8034	421.098	10.849	19.3326	12.0199	352.248	721.316	632.546	221.434	160.649	276.32	1027.8	390.282	353.61	234.109	652.075	417.068	726.166	895.589	549.26	21.408	157.952	149.137	673.771	832.249
slr0747		-0.645706	0.0233279		Fisher, Pereira					P		KpsT (Wzt)						ggtA	glucosylglycerol transport system ATP-binding protein	Transport and binding proteins		NC_000911.1:3410760-3413075		14.1805	13.0322	18.5073	11.4864	11.8985	6.06066	11.1897	15.5559	13.0855	13.9006	14.5546	12.082	5.18338	3.66852	3.08221	8.41403	12.7407	8.19528	5.26506	7.59085	5.22872	15.989	10.0896	11.7196	12.9997	4.97874
slr1929		-0.646225	0.0231808		Fisher	P												pilA6	type 4 pilin-like protein	Cellular processes	Chemotaxis	NC_000911.1:2221647-2222199		475.682	355.808	309.306	50.7471	36.2319	89.857	256.016	325.313	325.371	73.3881	93.4417	82.7994	360.401	471.844	323.671	216.761	348.674	289.362	636.963	550.135	419.574	282.808	262.199	228.332	463.805	467.563
slr2100		-0.64857	0.0225237		Fisher	P	P												two-component response regulator	Regulatory functions		NC_000911.1:1568316-1569423		7.87745	3.38054	6.18005	9.55335	12.1372	7.70429	5.83038	8.49533	6.93863	6.08476	9.47252	6.82288	6.86851	5.42842	5.46072	8.33065	11.0614	10.2304	4.77661	6.97409	7.95552	13.8446	13.2411	14.6109	5.26241	6.36379
sll0182		-0.653445	0.0212012		Fisher, Pereira							KpsT (Wzt)							ABC transporter ATP-binding protein	Transport and binding proteins		NC_000911.1:2735805-2737791		27.185	29.5337	28.8801	15.6234	13.8714	13.6233	34.5955	38.0799	38.8569	17.2759	21.5447	16.9243	50.3002	70.577	63.778	16.2236	30.773	18.9307	22.0153	26.6649	20.3561	17.8807	18.9363	18.4883	31.656	20.1215
sll0017		-0.657524	0.0201391		Fisher		P		P		P							hemL	glutamate-1-semialdehyde aminomutase	Biosynthesis of cofactors, prosthetic groups and carriers	Cobalamin, heme, phycobilin and porphyrin	NC_000911.1:2471953-2473255		61.2806	84.3206	90.1262	42.2607	31.5628	25.9392	33.035	36.5375	44.2974	27.6212	34.4778	29.6974	27.2524	57.1361	101.252	17.9896	22.6973	21.3938	75.5326	44.2602	83.5485	54.2484	56.3151	66.055	125.538	64.227
sll2014		-0.659016	0.0197604		Fisher					P									sugar fermentation stimulation protein	Regulatory functions		NC_000911.1:1253268-1253982		15.247	21.8475	22.2014	30.8214	10.3306	16.9948	17.1718	16.826	18.3248	48.7748	65.8359	65.2228	11.1673	6.36512	8.25642	14.0814	12.0757	11.3857	24.9483	19.3136	18.5145	47.5663	46.8386	47.8154	14.004	12.8271
slr0344		-0.660046	0.0195022		CAZy, Fisher			P								GT04			probable glycosyltransferase	Cell envelope	Surface polysaccharides, lipopolysaccharides and antigens	NC_000911.1:2429542-2430964		2.22103	2.03308	0.732685	2.55053	3.18665	1.29304	1.63276	3.21542	2.24438	3.56143	4.15765	4.70877	2.08818	4.4226	0.456096	3.81169	2.4258	2.21779	5.9104	2.73225	1.58882	4.64665	3.00397	4.04423	1.11603	1.64843
sll1377		-0.661265	0.0191996		CAZy, Fisher, Pereira		P					Alg8, BscA				GT02			probable glycosyltransferase	Other categories	Other	NC_000911.1:1836690-1838130		96.8949	80.5956	50.568	91.5489	84.4994	63.9224	49.2897	64.3375	77.5931	59.9657	71.5937	69.001	26.051	20.5293	32.3795	38.2946	37.8037	43.4433	42.955	40.1147	43.6974	79.5882	92.2199	103.392	36.2116	35.0719
sll0575		-0.663743	0.0185951		Fisher, Pereira	P		P		P		KpsT (Wzt)							probable lipopolysaccharide ABC transporter ATP binding subunit	Transport and binding proteins		NC_000911.1:3541343-3542108		6.02364	17.8893	28.4719	9.48852	9.55022	11.2352	13.3394	19.0168	17.2668	11.3535	16.3437	13.2593	8.16929	9.01914	10.406	12.631	10.9705	11.6626	9.76042	17.051	11.9404	15.4044	14.0477	13.8048	12.9028	9.23609
sll1599		-0.663762	0.0185906		Fisher, Pereira	P				P		KpsT (Wzt)						mntA	manganese transport system ATP-binding protein MntA	Transport and binding proteins		NC_000911.1:1480462-1482162		5.7148	10.5823	5.21135	3.49354	14.3145	5.47629	5.07206	7.27542	3.83716	36.4465	22.1042	46.419	75.7102	12.4131	16.6342	18.5103	10.5473	12.6106	99.8121	14.7362	82.5906	123.654	183.864	135.359	18.952	8.22659
sll1110		-0.665237	0.0182377		Fisher					P								prfA	peptide chain release factor 1	Translation	Protein modification and translation factors	NC_000911.1:3520596-3521694		56.8554	81.4908	58.7798	65.1095	62.2975	54.1796	61.2227	96.0112	69.8303	56.6379	65.4833	67.3714	22.4678	31.1446	51.4523	25.4941	26.7916	25.224	77.1204	84.5261	85.4979	75.418	71.5654	80.1567	106.478	81.307
slr0864		-0.666591	0.017918		Fisher, Pereira	P				P		KpsT (Wzt)							ATP-binding protein of ABC transporter	Transport and binding proteins		NC_000911.1:1360433-1362158		30.2881	34.1741	33.4923	34.4686	33.5982	17.3423	14.8448	22.9862	28.2297	29.4985	33.0445	35.749	11.9438	10.5411	24.6671	16.2371	16.8881	23.9856	17.2857	25.0227	21.4212	39.6732	38.4848	41.2603	29.102	25.2995
sll2010		-0.667333	0.0177445		Fisher				P									murD	UDP-N-acetylmuramoylalanine--D-glutamate ligase	Cell envelope	Murein sacculus and peptidoglycan	NC_000911.1:1256904-1258263		9.5513	12.5198	24.4184	20.7199	23.062	16.4769	11.5505	15.9825	18.2445	15.7013	19.5436	17.472	7.99402	11.235	8.15878	9.20914	7.19514	10.113	16.0193	13.2152	19.4935	28.7444	26.9688	33.1354	15.7103	13.5263
sll1894		-0.668747	0.0174174		Fisher						P							ribA	riboflavin biosynthesis protein RibA	Biosynthesis of cofactors, prosthetic groups and carriers	Riboflavin	NC_000911.1:1768747-1770457		53.1016	27.6814	36.7997	34.6869	33.4082	64.832	46.9851	64.3101	68.6684	59.1422	73.0536	70.0949	15.4033	30.3919	27.8785	24.2235	27.0076	28.0723	52.8945	52.4947	50.4601	91.0435	89.7483	104.381	38.9914	42.5131
slr1820		-0.668965	0.0173672		CAZy											GT83			hypothetical protein	Hypothetical		NC_000911.1:1304970-1309348		5.8069	4.82505	6.10373	5.15465	8.41254	8.27368	3.95242	4.66399	5.92389	8.55334	10.3619	12.554	3.5378	8.79384	6.57704	9.6431	7.40827	9.23877	4.33519	2.80757	5.43316	17.6692	14.4306	13.4681	5.3313	6.40596
sll1803		-0.66907	0.0173431		Fisher	P												rpl22	50S ribosomal protein L22	Translation	Ribosomal proteins: synthesis and modification	NC_000911.1:839429-839795		435.101	561.554	783.99	131.432	109.889	111.828	809.158	897.729	695.539	668.067	694.527	650.528	211.466	1303.78	1779.44	327.706	364.664	187.676	697.911	388.847	508.951	281.756	306.618	212.794	1157.21	360.303
slr0092		-0.669127	0.0173302		CAZy, Fisher		P									GT02			hypothetical protein	Hypothetical		NC_000911.1:2900088-2900862		2.43049	2.34067	5.51103	3.47488	2.68871	4.37697	2.10967	2.38077	2.19921	3.08574	7.59641	2.98279	1.39892	3.21797	0.932282	4.53122	4.19184	5.44414	1.44752	2.69864	1.0701	8.43776	3.72618	6.21049	0	2.25098
slr0544		-0.671323	0.0168328		Fisher, Pereira	P						KpsT (Wzt)							ATP-binding protein of ABC transporter	Transport and binding proteins		NC_000911.1:3217854-3218655		46.9581	35.1604	19.679	32.578	39.8612	52.7853	34.9208	47.869	54.0185	44.8354	54.7285	67.6345	26.2344	15.1362	18.7618	21.8167	19.8056	25.7944	21.0516	27.5148	21.2134	60.2046	60.6386	70.559	20.5334	20.6819
slr0467		-0.671485	0.0167964		Fisher, Pereira					P		KpsT (Wzt)						natA	conserved component of ABC transporter for natural amino acids	Transport and binding proteins		NC_000911.1:2601732-2603782		17.6157	13.8592	21.7184	21.5341	20.3833	17.5089	23.0533	21.0381	27.9536	21.9386	24.227	24.8177	18.4352	31.0367	22.7194	29.4023	32.9756	30.8224	23.1095	23.047	16.0063	28.6259	34.1302	33.5316	30.7447	18.5129
slr1118		-0.67327	0.0164006		CAZy											GT26			probable UDP-N-acetyl-D-mannosaminuronic acid transferase	Cell envelope	Surface polysaccharides, lipopolysaccharides and antigens	NC_000911.1:67605-68361		25.2685	9.60068	8.25719	11.1791	15.39	25.4538	15.4601	29.3619	27.0454	19.6023	16.6013	15.4007	31.5935	57.8009	44.1659	38.476	25.4716	24.92	62.976	54.7412	20.9251	43.5439	41.2242	40.5119	39.0939	79.8025
slr0518		-0.67671	0.0156569		CAZy								CBM42						similar to alpha-L-arabinofuranosidase B	Central intermediary metabolism	Polysaccharides and glycoproteins	NC_000911.1:2931475-2932009		80.9446	33.3387	94.358	37.8129	49.2856	236.119	78.2009	115.05	191.789	85.0927	106.52	121.801	232.879	423.625	259.932	127.015	137.8	111.557	498.724	313.081	149.673	255.522	193.901	161.875	440.566	396.146
sll1806		-0.676882	0.0156205		Fisher		P				P							rpl14	50S ribosomal protein L14	Translation	Ribosomal proteins: synthesis and modification	NC_000911.1:837348-837717		364.285	478.401	729.043	100.412	82.2679	123.356	983.223	994.744	748.018	562.447	582.434	444.388	186.637	1542.33	2119.59	213.106	286.245	174.581	669.467	358.752	681.571	223.96	168.046	197.821	1162.87	505.986
slr0251		-0.682419	0.0144782		Fisher, Pereira							KpsT (Wzt)						ycf85	ATP-binding protein of ABC transporter	Transport and binding proteins		NC_000911.1:154702-155461		61.235	87.2794	60.0795	43.1039	40.7512	91.5638	159.755	218.268	181.723	95.9339	118.305	141.112	31.9013	30.8849	39.1702	39.3841	41.0616	37.1945	47.1559	61.2402	57.7224	63.62	91.7774	90.0168	65.2267	59.3656
sll1961		-0.683402	0.014282		Fisher					P									hypothetical protein	Hypothetical		NC_000911.1:1408482-1409649		38.5773	17.0444	23.2507	31.8436	29.4384	16.0836	59.614	66.9079	70.9753	51.401	43.444	59.0118	112.328	131.048	162.687	115.194	102.147	125.115	29.3317	47.0584	42.964	62.1545	75.7043	59.3174	31.6063	33.4802
slr1283		-0.683415	0.0142795		Fisher	P													putative transposase [ISY508b: 1877114 - 1878081]	Other categories	Transposon-related functions	NC_000911.1:1877581-1878055		4.52104	17.5408	16.5942	11.5725	13.1021	12.1709	10.1214	12.1517	10.9853	28.9985	38.6358	27.9721	7.66627	0	10.827	14.926	10.7264	12.8974	8.90294	9.79361	2.70474	24.6193	23.0145	25.2651	4.0178	4.36793
slr2059		-0.684465	0.0140722		Fisher						P								iron-sulfur cluster binding protein homolog	Photosynthesis and respiration	Soluble electron carriers	NC_000911.1:1416842-1417247		36.3042	31.5025	36.2047	29.0967	28.503	56.2639	45.8218	60.702	60.7532	50.2593	61.0455	57.1792	14.3509	47.6438	22.9925	35.9458	48.4154	43.3599	65.6538	28.3357	30.6584	42.3657	51.334	51.305	61.7315	40.6481
slr0550		-0.684874	0.013992		Fisher				P									dapA	dihydrodipicolinate synthase	Amino acid biosynthesis	Aspartate family	NC_000911.1:3249385-3250291		100.042	96.0271	154.736	64.2497	68.0145	87.1499	81.6806	139.183	114.75	80.6256	114.258	87.0226	71.1667	59.0999	84.5658	45.7804	57.7857	61.5876	108.132	81.7057	100.11	188.645	196.636	206.683	153.762	107.434
sll1722		-0.685538	0.0138625		CAZy											GT01			hypothetical protein	Hypothetical		NC_000911.1:951796-953098		25.4185	41.7887	36.9679	30.033	31.7511	25.461	121.665	128.378	166.089	123.265	99.4238	180.893	18.8538	19.5474	16.1198	26.8268	28.9324	26.4565	13.3837	13.0652	15.9696	23.7468	46.5532	44.3558	12.8065	11.0389
sll1900		-0.686038	0.0137657		Fisher					P								act	acetyltransferase	Other categories	Other	NC_000911.1:1756593-1757223		18.1166	28.4086	26.8034	25.1639	12.0176	34.2252	18.8971	26.6989	20.6048	45.9825	40.5064	39.1747	38.9757	15.6308	10.9253	42.0899	37.362	39.0064	17.5972	21.0348	19.837	60.202	66.5486	60.9038	27.7138	21.5512
slr1305		-0.690974	0.0128361		Fisher		P												two-component response regulator	Regulatory functions		NC_000911.1:309648-312171		15.3208	13.7752	13.4463	7.8609	10.0231	7.35581	7.46562	9.08655	7.75886	7.42297	9.36818	10.6233	8.56874	10.7359	4.63947	11.1721	10.9944	9.09992	5.03514	11.0926	6.2703	13.6509	12.3319	10.2769	6.39514	9.48185
sll0912		-0.691182	0.012798		Fisher, Pereira	P				P		KpsT (Wzt)							ABC transporter ATP binding protein	Transport and binding proteins		NC_000911.1:2014907-2016818		19.4483	19.0489	16.7308	12.5249	17.351	13.6839	10.2604	10.7484	12.0093	10.1013	15.3762	10.5138	7.08097	18.0472	9.21774	11.4216	11.6242	14.6174	18.6476	15.3725	19.6839	13.658	16.4627	15.2141	22.8194	14.7369
sll1775		-0.693035	0.0124619		CAZy										GH116				hypothetical protein	Hypothetical		NC_000911.1:1208748-1211202		19.781	19.079	24.7424	26.4318	23.5694	32.8335	15.0657	30.8462	24.8004	28.434	43.0355	32.4698	17.0688	19.6271	26.1566	21.2537	31.8803	24.2067	25.5726	18.5874	18.3932	28.3627	31.6385	30.0848	22.8532	18.38
slr0549		-0.693568	0.0123666		Fisher						P							asd	aspartate beta-semialdehyde dehydrogenese	Amino acid biosynthesis	Aspartate family	NC_000911.1:3248309-3249326		118.85	109.019	213.083	94.0256	89.3041	113.349	109.261	167.141	132.004	119.994	134.61	121.912	97.2233	102.808	90.4466	66.4316	89.2566	77.7796	137.749	117.601	152.978	248.58	243.919	268.81	169.276	163.579
slr1113		-0.693714	0.0123406		Fisher, Pereira						NA	KpsT (Wzt)							ATP-binding protein of ABC transporter	Transport and binding proteins		NC_000911.1:60523-61522		33.2884	21.9464	25.3243	31.6584	28.4253	51.5189	44.6902	49.4953	54.7431	50.8332	46.3677	63.6066	32.3797	47.2237	41.0541	34.0655	37.7351	33.0618	34.296	18.5473	25.2837	40.4505	50.9015	50.9622	18.7656	37.6353
slr0075		-0.695367	0.0120485		Fisher, Pereira					P		KpsT (Wzt)						ycf16	ABC transporter ATP-binding protein	Transport and binding proteins		NC_000911.1:2873257-2874028		111.501	62.337	30.7107	176.533	136.92	52.5702	34.1938	35.3399	35.7757	64.5661	61.9315	50.7886	26.3805	25.2606	31.8516	23.7688	37.634	31.912	33.6242	65.1399	22.9372	380.782	400.255	430.315	50.1083	39.6195
ssl3432		-0.69627	0.0118911		Fisher	P					P							rps19	30S ribosomal protein S19	Translation	Ribosomal proteins: synthesis and modification	NC_000911.1:839810-840089		285.384	368.257	559.451	81.1302	75.3488	181.15	1026.74	1012.87	860.469	848.539	835.11	731.67	142.186	896.328	1216.85	228.197	264.353	112.358	437.889	315.736	647.57	338.102	245.746	233.992	1020.14	345.543
slr0744		-0.696893	0.0117835		Fisher		P											infB	translation initiation factor IF-2	Translation	Protein modification and translation factors	NC_000911.1:134436-137442		166.043	184.368	292.164	100.835	122.022	151.394	135.277	199.163	209.135	126.141	177.876	155.56	89.1345	237.682	294.522	135.727	170.332	177.201	265.577	137.533	224.357	169.343	192.679	196.447	382.321	266.125
slr0077		-0.697566	0.0116681		Fisher	P												nifS	cysteine desulfurase	Amino acid biosynthesis	Glutamate family / Nitrogen assimilation	NC_000911.1:2875592-2878035		53.3326	54.0953	42.4627	95.2333	74.262	29.7455	22.0478	33.2009	32.8069	38.4336	46.2016	36.6089	12.8515	32.3519	26.0724	14.1561	20.0717	16.3985	21.6776	33.6302	24.3826	213.135	256.166	296.648	25.189	13.9152
slr1516		-0.697622	0.0116584		Fisher	P												sodB	superoxide dismutase	Cellular processes	Detoxification	NC_000911.1:1607352-1607952		629.903	630.524	205.235	612.743	629.81	698.613	141.571	175.047	109.975	600.849	508.566	475.96	1091.95	1156.52	954.754	1446.88	1636.09	1114.81	435.029	479.127	462.36	2027.85	1110.83	1176	368.05	326.828
slr1474		-0.697635	0.0116562		Fisher		P												hypothetical protein	Hypothetical		NC_000911.1:1832359-1833169		16.1663	24.4308	20.3542	32.4703	35.2281	32.2838	25.8746	33.377	30.2746	28.4287	38.3535	33.4899	8.64627	6.51839	11.4552	13.9926	20.1458	18.5801	26.6626	21.3935	21.2664	78.7322	83.7578	104.802	27.2456	17.3001
[truncated: 76 more columns]

## Sheet: Legend
EPS-related functions			Colour scheme
SMMS	Small Molecular Metabolite Synthesis			p<0.05	p<0.01	p<0.001
App	Appendages		Positive correlation
CW	Cell Wall		Negative correlation
LPSB	Lipopolysaccharide Biosynthesis
PSB	Polysaccharide Biosynthesis
PGS	Peptidoglycan Synthesis
PFS	Pfam search
GT	Glycosyltransferase
GH	Glycoside hydrolases
CE	Carbohydrate esterases
CBM	Carbohydrate-binding module
Sources
CAZy	https://doi.org/10.1093/nar/gkab1045
Fisher	https://doi.org/10.1371/journal.pone.0074514
Flores	https://doi.org/10.7554/eLife.66538
Pereira	https://doi.org/10.1038/srep14835
Maeda	https://doi.org/10.7554/eLife.66538
